# Supplementary material for: Using ontologies to facilitate healthcare process mining and analysis
Source: J Intell Inf Syst. 2025 May 29;64(3):989–1009. doi: 10.1007/s10844-025-00942-8 (PMC13179925; doi:10.1007/s10844-025-00942-8)
Supplement: Supplementary file 1 — (xlsx 1571 KB) [file 10844_2025_942_MOESM1_ESM.xlsx]

## Sheet: Overview
	Using ontologies to facilitate healthcare process mining and analysis (OP Dwyer et al.)
	Supplementary material
	The Query results sheet lists the results of queries 1-4 for each diagnosis, along with the corresponding OPCS4 concepts after mapping via OMOP CDM.
	Each column is an independent list; adjacency of SNOMED and OPCS concepts does not imply equivalence.
	The Benchmark lists sheet list the codelists used to benchmark each disease.
	A category for each code is also listed where applicable; shorter codelists are not divided into categories.

## Sheet: Query results
A Appendix																B Cataract																C Glaucoma																D Lung
Query 1				Query 2				Query 3				Query 4				Query 1				Query 2				Query 3				Query 4				Query 1				Query 2				Query 3				Query 4				Query 1
SNOMED-CT code	SNOMED-CT description	OPCS-4 code	OPCS-4 description	SNOMED-CT code	SNOMED-CT description	OPCS-4 code	OPCS-4 description	SNOMED-CT code	SNOMED-CT description	OPCS-4 code	OPCS-4 description	SNOMED-CT code	SNOMED-CT description	OPCS-4 code	OPCS-4 description	SNOMED-CT code	SNOMED-CT description	OPCS-4 code	OPCS-4 description	SNOMED-CT code	SNOMED-CT description	OPCS-4 code	OPCS-4 description	SNOMED-CT code	SNOMED-CT description	OPCS-4 code	OPCS-4 description	SNOMED-CT code	SNOMED-CT description	OPCS-4 code	OPCS-4 description	SNOMED-CT code	SNOMED-CT description	OPCS-4 code	OPCS-4 description	SNOMED-CT code	SNOMED-CT description	OPCS-4 code	OPCS-4 description	SNOMED-CT code	SNOMED-CT description	OPCS-4 code	OPCS-4 description	SNOMED-CT code	SNOMED-CT description	OPCS-4 code	OPCS-4 description	SNOMED-CT code	SNOMED-CT description
676002	Peritoneal dialysis including cannulation	A12.4	Creation of ventriculoperitoneal shunt	1299000	Excision of appendiceal stump	H01	Emergency excision of appendix	1299000	Excision of appendiceal stump	H14.4	Appendicocaecostomy	1299000	Excision of appendiceal stump	H01	Emergency excision of appendix	104001	Excision of lesion of patella	E49.2	Diagnostic fibreoptic endoscopic examination of lower respiratory tract and lavage of lesion of lower respiratory tract	104001	Excision of lesion of patella	A01	Major excision of tissue of brain	3700004	Erysiphake extraction of cataract by intracapsular approach	C71	Extracapsular extraction of lens	3700004	Erysiphake extraction of cataract by intracapsular approach	C71	Extracapsular extraction of lens	119000	Thoracoscopic partial lobectomy of lung	A01	Major excision of tissue of brain	119000	Thoracoscopic partial lobectomy of lung	A01	Major excision of tissue of brain	295001	Nonexcisional destruction of cyst of ciliary body	A84.5	Electroretinography NEC	295001	Nonexcisional destruction of cyst of ciliary body	C01	Excision of eye	119000	Thoracoscopic partial lobectomy of lung
1299000	Excision of appendiceal stump	A53.2	Creation of thecoperitoneal shunt	2199005	Excision of lesion of cul-de-sac	H01.1	Emergency excision of abnormal appendix and drainage HFQ	6025007	Laparoscopic appendicectomy	H03.3	Exteriorisation of appendix	6025007	Laparoscopic appendicectomy	H01.1	Emergency excision of abnormal appendix and drainage HFQ	119000	Thoracoscopic partial lobectomy of lung	M85.9	Unspecified diagnostic endoscopic examination of urinary diversion	119000	Thoracoscopic partial lobectomy of lung	A01.1	Hemispherectomy	4877004	Extracapsular extraction of lens with iridectomy	C71.1	Simple linear extraction of lens	9137006	Discission of membranous cataract, secondary	C71.1	Simple linear extraction of lens	176003	Anastomosis of rectum	A01.1	Hemispherectomy	176003	Anastomosis of rectum	A01.1	Hemispherectomy	881009	Cyclodialysis	C01	Excision of eye	1019009	Removal of corneal epithelium	C01.2	Enucleation of eye	435001	Pulmonary inhalation study
2199005	Excision of lesion of cul-de-sac	A53.4	Creation of lumboperitoneal shunt	2745006	Omentopexy	H01.2	Emergency excision of abnormal appendix NEC	6726004	Incision and drainage of appendiceal abscess by transabdominal approach	H02.9	Unspecified other excision of appendix	6726004	Incision and drainage of appendiceal abscess by transabdominal approach	H01.2	Emergency excision of abnormal appendix NEC	128004	Hand microscope examination of skin	M85	Diagnostic endoscopic examination of urinary diversion	128004	Hand microscope examination of skin	A01.2	Total lobectomy of brain	9137006	Discission of membranous cataract, secondary	C71.8	Other specified extracapsular extraction of lens	12163000	Needling of secondary cataract	C71.8	Other specified extracapsular extraction of lens	230009	Miller operation, urethrovesical suspension	A01.2	Total lobectomy of brain	295001	Nonexcisional destruction of cyst of ciliary body	A01.2	Total lobectomy of brain	1019009	Removal of corneal epithelium	C01.2	Enucleation of eye	1683003	Direct closure of laceration of conjunctiva	C01.3	Evisceration of eye	1127003	Interstitial radium application
2745006	Omentopexy	H01	Emergency excision of appendix	3257008	Empty and measure peritoneal dialysis fluid	H01.3	Emergency excision of normal appendix	13893002	Closure of appendiceal fistula	H02.8	Other specified other excision of appendix	13893002	Closure of appendiceal fistula	H01.3	Emergency excision of normal appendix	142007	Excision of tumour from shoulder area, deep, intramuscular	J08.9	Unspecified therapeutic endoscopic operations on liver using laparoscope	142007	Excision of tumour from shoulder area, deep, intramuscular	A01.3	Partial lobectomy of brain	12163000	Needling of secondary cataract	C71.9	Unspecified extracapsular extraction of lens	13793006	Extracapsular extraction of lens	C71.9	Unspecified extracapsular extraction of lens	295001	Nonexcisional destruction of cyst of ciliary body	A01.3	Partial lobectomy of brain	306005	Echography of kidney	A01.3	Partial lobectomy of brain	1413003	Penetrating keratoplasty with homograft	C01.3	Evisceration of eye	1746005	Scleral buckling with implant	C01.8	Other specified excision of eye	2079001	Reimplantation of anomalous pulmonary artery
3257008	Empty and measure peritoneal dialysis fluid	H01.1	Emergency excision of abnormal appendix and drainage HFQ	3399007	Reduction of torsion of omentum	H01.8	Other specified emergency excision of appendix	17041004	Incision of appendix	H02.4	Incidental appendicectomy	17041004	Incision of appendix	H01.8	Other specified emergency excision of appendix	146005	Repair of nonunion of metatarsal with bone graft	J09.9	Unspecified diagnostic endoscopic examination of liver using laparoscope	174000	Harrison-Richardson operation on vagina	A01.8	Other specified major excision of tissue of brain	13793006	Extracapsular extraction of lens	C72	Intracapsular extraction of lens	19208002	Extraction of secondary membrane by discission	C72	Intracapsular extraction of lens	306005	Echography of kidney	A01.8	Other specified major excision of tissue of brain	316002	Partial dacryocystectomy	A01.8	Other specified major excision of tissue of brain	1683003	Direct closure of laceration of conjunctiva	C01.8	Other specified excision of eye	1753001	Resection of uveal tissue	C01.9	Unspecified excision of eye	3001009	Total lobectomy with bronchoplasty
3399007	Reduction of torsion of omentum	H01.2	Emergency excision of abnormal appendix NEC	3607009	Transplantation of mesenteric tissue	H01.9	Unspecified emergency excision of appendix	32578005	Biopsy of appendix	H02.3	Prophylactic appendicectomy NEC	32578005	Biopsy of appendix	H01.9	Unspecified emergency excision of appendix	153001	Cystourethroscopy with resection of ureterocele	J08	Therapeutic endoscopic operations on liver using laparoscope	245002	Division of nerve ganglion	A01.9	Unspecified major excision of tissue of brain	18137003	Extracapsular extraction of lens by aspiration and irrigation technique	C72.1	Forceps extraction of lens	19740002	Extracapsular extraction of lens by inferior temporal route	C72.1	Forceps extraction of lens	316002	Partial dacryocystectomy	A01.9	Unspecified major excision of tissue of brain	334003	Panorex examination of mandible	A01.9	Unspecified major excision of tissue of brain	1746005	Scleral buckling with implant	C01.9	Unspecified excision of eye	2914003	Anterior sclerotomy	C39	Extirpation of lesion of conjunctiva	3654008	Lingulectomy of lung
3607009	Transplantation of mesenteric tissue	H01.3	Emergency excision of normal appendix	5738003	Biopsy of cul-de-sac	H02	Other excision of appendix	37402004	Incision and drainage of abscess of appendix	H02.2	Planned delayed appendicectomy NEC	37402004	Incision and drainage of abscess of appendix	H02	Other excision of appendix	174000	Harrison-Richardson operation on vagina	J09	Diagnostic endoscopic examination of liver using laparoscope	267001	Anal fistulectomy, multiple	A02	Excision of lesion of tissue of brain	18476009	Intracapsular extraction of lens with iridectomy and enzymes	C72.2	Suction extraction of lens	30104007	Needling of lens capsule	C72.2	Suction extraction of lens	334003	Panorex examination of mandible	A02	Excision of lesion of tissue of brain	388008	Blepharorrhaphy	A02	Excision of lesion of tissue of brain	1753001	Resection of uveal tissue	C25.2	Conjunctivodacryocystorhinostomy	3047001	Kowa fundus photography	C39.1	Excision of lesion of conjunctiva	4114003	Parenteral chemotherapy for malignant neoplasm
5738003	Biopsy of cul-de-sac	H01.8	Other specified emergency excision of appendix	6025007	Laparoscopic appendicectomy	H02.1	Interval appendicectomy	42332004	Fistulisation of appendix	H02.1	Interval appendicectomy	42332004	Fistulisation of appendix	H02.1	Interval appendicectomy	230009	Miller operation, urethrovesical suspension	S60.5	Diagnostic dermatoscopy of skin	285008	Incision and drainage of vulva	A02.1	Excision of lesion of tissue of frontal lobe of brain	19208002	Extraction of secondary membrane by discission	C72.3	Cryoextraction of lens	33481008	Mechanical fragmentation of secondary membrane	C72.3	Cryoextraction of lens	388008	Blepharorrhaphy	A02.1	Excision of lesion of tissue of frontal lobe of brain	401004	Distal subtotal pancreatectomy	A02.1	Excision of lesion of tissue of frontal lobe of brain	2914003	Anterior sclerotomy	C39	Extirpation of lesion of conjunctiva	3605001	Reduction of ciliary body	C39.2	Cauterisation of lesion of conjunctiva	4539004	Excision of bronchogenic cyst
6025007	Laparoscopic appendicectomy	H01.9	Unspecified emergency excision of appendix	6726004	Incision and drainage of appendiceal abscess by transabdominal approach	H02.2	Planned delayed appendicectomy NEC	49438003	Appendicectomy with drainage	H02	Other excision of appendix	49438003	Appendicectomy with drainage	H02.2	Planned delayed appendicectomy NEC	245002	Division of nerve ganglion	S26.1	Axial pattern local subcutaneous pedicle flap of skin to head or neck	294002	Excisional biopsy of joint structure of spine	A02.2	Excision of lesion of tissue of temporal lobe of brain	19740002	Extracapsular extraction of lens by inferior temporal route	C72.8	Other specified intracapsular extraction of lens	35717002	Discission of congenital cataract	C72.8	Other specified intracapsular extraction of lens	401004	Distal subtotal pancreatectomy	A02.2	Excision of lesion of tissue of temporal lobe of brain	435001	Pulmonary inhalation study	A02.2	Excision of lesion of tissue of temporal lobe of brain	3047001	Kowa fundus photography	C39.1	Excision of lesion of conjunctiva	3664004	Repair of scleral fistula	C39.3	Cryotherapy to lesion of conjunctiva	5304008	Deep radiation therapy, 200-300 KVP
6726004	Incision and drainage of appendiceal abscess by transabdominal approach	H02	Other excision of appendix	6801000	Resection of mesentery	H02.3	Prophylactic appendicectomy NEC	49586007	Appendicocaecostomy	H01.9	Unspecified emergency excision of appendix	80146002	Appendicectomy	H02.3	Prophylactic appendicectomy NEC	267001	Anal fistulectomy, multiple	S26.3	Random pattern local subcutaneous pedicle flap of skin to head or neck	295001	Nonexcisional destruction of cyst of ciliary body	A02.3	Excision of lesion of tissue of parietal lobe of brain	22127001	Extraction of secondary membrane by mechanical fragmentation	C72.9	Unspecified intracapsular extraction of lens	40163002	Extraction of secondary membrane with capsulectomy	C72.9	Unspecified intracapsular extraction of lens	406009	Fulguration of stomach lesion	A02.3	Excision of lesion of tissue of parietal lobe of brain	456004	Total abdominal colectomy with ileostomy	A02.3	Excision of lesion of tissue of parietal lobe of brain	3249005	Surgical construction of filtration bleb	C39.2	Cauterisation of lesion of conjunctiva	3700004	Erysiphake extraction of cataract by intracapsular approach	C39.4	Curettage of lesion of conjunctiva	5632009	Open biopsy of bronchus
6801000	Resection of mesentery	H02.1	Interval appendicectomy	7171009	Shortening of round ligament of uterus	H02.4	Incidental appendicectomy	80146002	Appendicectomy	H01.8	Other specified emergency excision of appendix	82730006	Incidental appendicectomy	H02.4	Incidental appendicectomy	285008	Incision and drainage of vulva	W82.9	Unspecified therapeutic endoscopic operations on semilunar cartilage	306005	Echography of kidney	A02.4	Excision of lesion of tissue of occipital lobe of brain	30104007	Needling of lens capsule	C73	Incision of capsule of lens	44269004	Curette evacuation of lens	C73	Incision of capsule of lens	435001	Pulmonary inhalation study	A02.4	Excision of lesion of tissue of occipital lobe of brain	459006	Closed condylotomy of mandible	A02.4	Excision of lesion of tissue of occipital lobe of brain	3499006	Aspiration of vitreous with replacement	C39.3	Cryotherapy to lesion of conjunctiva	3938007	Cerclage for retinal reattachment	C39.5	Radiotherapy to lesion of conjunctiva	6872008	Perfusion chemotherapy for malignant neoplasm
7171009	Shortening of round ligament of uterus	H02.2	Planned delayed appendicectomy NEC	7621005	Transplantation of peritoneal tissue	H02.8	Other specified other excision of appendix	82730006	Incidental appendicectomy	H01.3	Emergency excision of normal appendix	174036004	Emergency appendicectomy	H02.8	Other specified other excision of appendix	294002	Excisional biopsy of joint structure of spine	W82	Therapeutic endoscopic operations on semilunar cartilage	316002	Partial dacryocystectomy	A02.5	Excision of lesion of tissue of cerebellum	33481008	Mechanical fragmentation of secondary membrane	C73.1	Membranectomy of lens	44819003	Destructive procedure of lens	C73.1	Membranectomy of lens	456004	Total abdominal colectomy with ileostomy	A02.5	Excision of lesion of tissue of cerebellum	494004	Excision of lesion of tonsil	A02.5	Excision of lesion of tissue of cerebellum	3605001	Reduction of ciliary body	C39.4	Curettage of lesion of conjunctiva	4323007	Destruction of lesion of sclera	C39.8	Other specified extirpation of lesion of conjunctiva	7375006	Bronchoscopy through tracheostomy with biopsy of bronchus
7621005	Transplantation of peritoneal tissue	H02.3	Prophylactic appendicectomy NEC	11291002	Excision of lesion of omentum	H02.9	Unspecified other excision of appendix	174036004	Emergency appendicectomy	H01.2	Emergency excision of abnormal appendix NEC	174039006	Emergency excision of normal appendix	H02.9	Unspecified other excision of appendix	295001	Nonexcisional destruction of cyst of ciliary body	M45.4	Diagnostic endoscopic examination of bladder and biopsy of lesion of prostate using rigid cystoscope	334003	Panorex examination of mandible	A02.6	Excision of lesion of tissue of brain stem	35717002	Discission of congenital cataract	C73.2	Capsulotomy of anterior lens capsule	46309001	Extraction of primary membranous cataract by excision	C73.2	Capsulotomy of anterior lens capsule	459006	Closed condylotomy of mandible	A02.6	Excision of lesion of tissue of brain stem	531007	Open pulmonary valve commissurotomy with inflow occlusion	A02.6	Excision of lesion of tissue of brain stem	3664004	Repair of scleral fistula	C39.5	Radiotherapy to lesion of conjunctiva	4516005	Iridencleisis and iridotasis	C39.9	Unspecified extirpation of lesion of conjunctiva	8382008	Creation of pulmonary-innominate artery shunt
8979005	Creation of peritoneal-venous shunt	H02.4	Incidental appendicectomy	11878008	Excision of lesion of uterosacral ligament	H03.3	Exteriorisation of appendix	174039006	Emergency excision of normal appendix	H01.1	Emergency excision of abnormal appendix and drainage HFQ	174041007	Laparoscopic emergency appendicectomy	H03.3	Exteriorisation of appendix	306005	Echography of kidney	M70.3	Rectal needle biopsy of prostate	351005	Urinary undiversion of ureteral anastomosis	A02.7	Excision of transcranial dermoid cyst	39243005	Mechanical fragmentation of cataract with extraction by posterior route	C73.3	Capsulotomy of posterior lens capsule	50538003	Discission of membranous cataract, primary	C73.3	Capsulotomy of posterior lens capsule	474008	Oesophagoenteric anastomosis, intrathoracic	A02.7	Excision of transcranial dermoid cyst	543008	Choledochostomy with transduodenal sphincteroplasty	A02.7	Excision of transcranial dermoid cyst	3700004	Erysiphake extraction of cataract by intracapsular approach	C39.8	Other specified extirpation of lesion of conjunctiva	4581005	Coreoplasty	C40	Repair of conjunctiva	10492003	Radionuclide therapy for glandular suppression
11291002	Excision of lesion of omentum	H02.8	Other specified other excision of appendix	13893002	Closure of appendiceal fistula	P31.1	Culdoplasty	174041007	Laparoscopic emergency appendicectomy	H01	Emergency excision of appendix	174045003	Interval appendicectomy			316002	Partial dacryocystectomy	E49.1	Diagnostic fibreoptic endoscopic examination of lower respiratory tract and biopsy of lesion of lower respiratory tract	388008	Blepharorrhaphy	A02.9	Unspecified excision of lesion of tissue of brain	40163002	Extraction of secondary membrane with capsulectomy	C73.4	Capsulotomy of lens NEC	51839008	Extraction of primary membranous cataract by needling	C73.4	Capsulotomy of lens NEC	494004	Excision of lesion of tonsil	A02.9	Unspecified excision of lesion of tissue of brain	549007	Incision of intracranial vein	A02.9	Unspecified excision of lesion of tissue of brain	3938007	Cerclage for retinal reattachment	C39.9	Unspecified extirpation of lesion of conjunctiva	5961007	Division of blood vessels of cornea	C40.1	Mucosal graft to conjunctiva	10558003	Repair of bronchopleural fistula
11878008	Excision of lesion of uterosacral ligament	H02.9	Unspecified other excision of appendix	14197006	Alexander-Adams operation on uterine ligaments	P31.4	Culdotomy NEC	174045003	Interval appendicectomy			235313004	Non-emergency appendicectomy			334003	Panorex examination of mandible	E49.5	Diagnostic fibreoptic endoscopic examination of lower respiratory tract with biopsy, lavage and brush cytology of lesion of lower respiratory tract	435001	Pulmonary inhalation study	A03	Stereotactic ablation of tissue of brain	44269004	Curette evacuation of lens	C73.8	Other specified incision of capsule of lens	63356004	Capsulectomy of lens	C73.8	Other specified incision of capsule of lens	531007	Open pulmonary valve commissurotomy with inflow occlusion	A03	Stereotactic ablation of tissue of brain	550007	Excision of lesion of adenoids	A03	Stereotactic ablation of tissue of brain	4323007	Destruction of lesion of sclera	C40	Repair of conjunctiva	6005008	Transplantation of vitreous by anterior approach	C40.2	Amniotic graft to conjunctiva	10611004	External beam radiation therapy protons
13893002	Closure of appendiceal fistula	H03.3	Exteriorisation of appendix	14684005	Peritoneal dialysis excluding cannulation	Q52.1	Excision of lesion of broad ligament of uterus	235313004	Non-emergency appendicectomy			235316007	Malone's operation			351005	Urinary undiversion of ureteral anastomosis	E49.4	Diagnostic fibreoptic endoscopic examination of lower respiratory tract with lavage and brush cytology of lesion of lower respiratory tract	445004	Repair of malunion of tibia	A03.2	Stereotactic ablation of tissue of thalamus	44819003	Destructive procedure of lens	C73.9	Unspecified incision of capsule of lens	66359001	Intracapsular extraction of lens by inferior temporal route	C73.9	Unspecified incision of capsule of lens	533005	Repair of vesicocolic fistula	A03.1	Stereotactic leucotomy	618007	Frontal sinusectomy	A03.2	Stereotactic ablation of tissue of thalamus	4344007	Cryopexy	C40.1	Mucosal graft to conjunctiva	6486000	Curettage of sclera	C40.5	Suture of conjunctiva	11519002	Repair of broncho-oesophageal fistula
14197006	Alexander-Adams operation on uterine ligaments	H14.4	Appendicocaecostomy	15395004	Destruction of lesion of cul-de-sac	Q52.2	Destruction of lesion of broad ligament of uterus	235316007	Malone's operation			307581005	Laparoscopic interval appendicectomy			388008	Blepharorrhaphy	E49.3	Diagnostic fibreoptic endoscopic examination of lower respiratory tract and brush cytology of lesion of lower respiratory tract	459006	Closed condylotomy of mandible	A03.3	Stereotactic ablation of tissue of globus pallidus	46309001	Extraction of primary membranous cataract by excision	C74	Other extraction of lens	66542005	Zonulolysis with lens extraction	C74	Other extraction of lens	535003	Closure of ureterovesicovaginal fistula	A03.2	Stereotactic ablation of tissue of thalamus	642006	Cerebral thermography	A03.3	Stereotactic ablation of tissue of globus pallidus	4516005	Iridencleisis and iridotasis	C40.2	Amniotic graft to conjunctiva	6889000	Shortening of sclera by scleral buckling	C40.8	Other specified repair of conjunctiva	11971003	Pulmonary ventilation-perfusion study by radioactive krypton
14684005	Peritoneal dialysis excluding cannulation	L81.1	Creation of peritovenous shunt	17041004	Incision of appendix	Q52.3	Shortening of broad ligament of uterus	307581005	Laparoscopic interval appendicectomy			443037006	Percutaneous drainage of abscess of appendix using computed tomography guidance			435001	Pulmonary inhalation study	M11.2	Diagnostic endoscopic retrograde examination of kidney and biopsy of lesion of kidney	463004	Closed reduction of coxofemoral joint dislocation with splint	A03.4	Stereotactic ablation of tissue of brain stem	46562009	Incisional discission of secondary membranous cataract and anterior hyaloid	C74.3	Mechanical lensectomy	67991000	Extracapsular extraction of lens by linear extraction technique	C74.3	Mechanical lensectomy	543008	Choledochostomy with transduodenal sphincteroplasty	A03.3	Stereotactic ablation of tissue of globus pallidus	665001	Partial meniscectomy of temporomandibular joint	A03.4	Stereotactic ablation of tissue of brain stem	4581005	Coreoplasty	C40.3	Sliding graft to conjunctiva	7553005	Excisional biopsy of eye	C40.9	Unspecified repair of conjunctiva	12149006	Chemotherapy administration, subcutaneous, with local anaesthesia
15395004	Destruction of lesion of cul-de-sac	P31.1	Culdoplasty	17444001	Biopsy of omentum	T29.2	Excision of urachus	443037006	Percutaneous drainage of abscess of appendix using computed tomography guidance			443935000	Excision of ruptured appendix by open approach			445004	Repair of malunion of tibia	J17.1	Endoscopic ultrasound examination of liver and biopsy of lesion of liver	494004	Excision of lesion of tonsil	A03.8	Other specified stereotactic ablation of tissue of brain	50538003	Discission of membranous cataract, primary	C74.8	Other specified other extraction of lens	70107009	Repair of ocular lens	C74.8	Other specified other extraction of lens	549007	Incision of intracranial vein	A03.4	Stereotactic ablation of tissue of brain stem	670008	Electrosurgical epilation of eyebrow	A03.8	Other specified stereotactic ablation of tissue of brain	4593001	Cauterisation of sclera with iridectomy	C40.5	Suture of conjunctiva	7663009	Repair of injury of eyeball	C41	Incision of conjunctiva	12986006	Excision of Pancoast tumour of lung
17041004	Incision of appendix	P31.4	Culdotomy NEC	20357008	Repair of peritoneum	T33	Open extirpation of lesion of peritoneum	443935000	Excision of ruptured appendix by open approach			708876004	Robot assisted laparoscopic appendectomy			459006	Closed condylotomy of mandible	J09.2	Laparoscopic ultrasound examination of liver and biopsy of lesion of liver	531007	Open pulmonary valve commissurotomy with inflow occlusion	A03.9	Unspecified stereotactic ablation of tissue of brain	51839008	Extraction of primary membranous cataract by needling	C74.9	Unspecified other extraction of lens	74184007	Incisional discission of lens capsule, initial	C74.9	Unspecified other extraction of lens	550007	Excision of lesion of adenoids	A03.8	Other specified stereotactic ablation of tissue of brain	673005	Indirect laryngoscopy	A03.9	Unspecified stereotactic ablation of tissue of brain	4877004	Extracapsular extraction of lens with iridectomy	C40.8	Other specified repair of conjunctiva	7898005	Destruction of lesion of retina by cryotherapy	C41.8	Other specified incision of conjunctiva	13662000	Anastomosis of pulmonary-subclavian artery by Blalock-Taussig operation
17444001	Biopsy of omentum	Q52.1	Excision of lesion of broad ligament of uterus	22619006	Frommel operation on uterine ligaments	T33.1	Open excision of lesion of peritoneum	708876004	Robot assisted laparoscopic appendectomy			710197007	Ultrasonography of appendix			463004	Closed reduction of coxofemoral joint dislocation with splint	E36.1	Diagnostic endoscopic examination of larynx and biopsy of lesion of larynx	549007	Incision of intracranial vein	A04	Open biopsy of lesion of tissue of brain	63356004	Capsulectomy of lens	C75.2	Revision of prosthetic replacement for lens	75170007	Extraction of lens of eye	C75.2	Revision of prosthetic replacement for lens	617002	Bone graft to mandible	A03.9	Unspecified stereotactic ablation of tissue of brain	722009	Fine needle biopsy of thymus	A04	Open biopsy of lesion of tissue of brain	5961007	Division of blood vessels of cornea	C40.9	Unspecified repair of conjunctiva	8255002	Repair of filtering bleb by suture	C41.9	Unspecified incision of conjunctiva	14473006	Surface brachytherapy
20357008	Repair of peritoneum	Q52.2	Destruction of lesion of broad ligament of uterus	25187007	Incision and drainage of omental abscess	T33.2	Open destruction of lesion of peritoneum	710197007	Ultrasonography of appendix							494004	Excision of lesion of tonsil	A18.1	Diagnostic endoscopic examination of ventricle of brain and biopsy of lesion of ventricle of brain	550007	Excision of lesion of adenoids	A04.1	Open biopsy of lesion of tissue of frontal lobe of brain	64835001	Extraction of after cataract with iridocapsulectomy	C77.1	Capsulectomy	75227000	Excision and prosthetic replacement of lens	C77.1	Capsulectomy	618007	Frontal sinusectomy	A04	Open biopsy of lesion of tissue of brain	759005	Intracerebral electroencephalogram	A04.1	Open biopsy of lesion of tissue of frontal lobe of brain	6005008	Transplantation of vitreous by anterior approach	C41	Incision of conjunctiva	8561003	Destruction of epithelial downgrowth of anterior chamber of eye	C43.2	Biopsy of lesion of conjunctiva	14681002	Reimplantation of lung
22619006	Frommel operation on uterine ligaments	Q52.3	Shortening of broad ligament of uterus	28523002	Hydrocelectomy of processus vaginalis	T33.8	Other specified open extirpation of lesion of peritoneum	711169008	Closure of appendicovesicostomy							531007	Open pulmonary valve commissurotomy with inflow occlusion	E51.1	Diagnostic endoscopic examination of lower respiratory tract and biopsy of lesion of lower respiratory tract using rigid bronchoscope	618007	Frontal sinusectomy	A04.2	Open biopsy of lesion of tissue of temporal lobe of brain	64854001	Aspiration of lens	C77.3	Biopsy of lesion of lens	78191003	Capsulotomy of lens with removal of foreign body by magnet extraction	C77.3	Biopsy of lesion of lens	642006	Cerebral thermography	A04.1	Open biopsy of lesion of tissue of frontal lobe of brain	807005	Excision of brain	A04.2	Open biopsy of lesion of tissue of temporal lobe of brain	6438007	Exploration of ciliary body	C41.1	Peritomy	8693001	Radionuclide identification of eye tumour	C43.5	Exploration of conjunctiva	15015009	Excision of bronchus, wide sleeve
25187007	Incision and drainage of omental abscess	Q54.2	Plication of round ligament of uterus	29481005	Biopsy of peritoneum	T33.9	Unspecified open extirpation of lesion of peritoneum									533005	Repair of vesicocolic fistula	V52.3	Discography of intervertebral disc	628003	Steinman test	A04.3	Open biopsy of lesion of tissue of parietal lobe of brain	66226002	Extraction of after cataract with capsulotomy			85785001	Capsulotomy of lens			647000	Excision of cervix by electroconisation	A04.2	Open biopsy of lesion of tissue of temporal lobe of brain	817000	Excision of cyst of spleen	A04.3	Open biopsy of lesion of tissue of parietal lobe of brain	6486000	Curettage of sclera	C41.8	Other specified incision of conjunctiva	8891002	Partial removal of vitreous by anterior approach	C43.6	Creation of hood of conjunctiva	15648005	Banding of pulmonary artery
28301000	Manchester-Fothergill operation on uterus	T19.3	Ligation of patent processus vaginalis	30172007	Electrocoagulation of round ligament	T36.1	Omentectomy									535003	Closure of ureterovesicovaginal fistula	A02.9	Unspecified excision of lesion of tissue of brain	642006	Cerebral thermography	A04.4	Open biopsy of lesion of tissue of occipital lobe of brain	66359001	Intracapsular extraction of lens by inferior temporal route			120121008	Lens closure			665001	Partial meniscectomy of temporomandibular joint	A04.3	Open biopsy of lesion of tissue of parietal lobe of brain	897004	Radical maxillary antrotomy	A04.4	Open biopsy of lesion of tissue of occipital lobe of brain	6615001	Electroretinography	C41.9	Unspecified incision of conjunctiva	8920006	Repair of retina for retinal detachment	C43.7	Transplantation of conjunctiva	16334008	Take-down of systemic-pulmonary artery anastomosis
28523002	Hydrocelectomy of processus vaginalis	T29.2	Excision of urachus	30196002	Repair of broad ligament of uterus	T36.2	Excision of lesion of omentum									549007	Incision of intracranial vein	A02	Excision of lesion of tissue of brain	665001	Partial meniscectomy of temporomandibular joint	A04.5	Open biopsy of lesion of tissue of cerebellum	66542005	Zonulolysis with lens extraction			120122001	Lens reconstruction			670008	Electrosurgical epilation of eyebrow	A04.4	Open biopsy of lesion of tissue of occipital lobe of brain	941001	Endoscopy of pituitary gland	A04.5	Open biopsy of lesion of tissue of cerebellum	6889000	Shortening of sclera by scleral buckling	C43.2	Biopsy of lesion of conjunctiva	9137006	Discission of membranous cataract, secondary	C44	Other plastic operations on cornea	18455004	Repair of bronchovisceral fistula
29481005	Biopsy of peritoneum	T33	Open extirpation of lesion of peritoneum	30831008	Transposition of peritoneal tissue	T36.3	Destruction of lesion of omentum									550007	Excision of lesion of adenoids	A06	Other excision of lesion of tissue of brain	670008	Electrosurgical epilation of eyebrow	A04.6	Open biopsy of lesion of tissue of brain stem	67991000	Extracapsular extraction of lens by linear extraction technique			172523009	Intracapsular extraction of lens			673005	Indirect laryngoscopy	A04.5	Open biopsy of lesion of tissue of cerebellum	948007	Phlebectomy of intracranial varicose vein	A04.6	Open biopsy of lesion of tissue of brain stem	7553005	Excisional biopsy of eye	C43.5	Exploration of conjunctiva	9555008	Incision of chalazion	C44.1	Hydrogel prosthetic keratoplasty	18522006	Donor cardiectomy-pneumonectomy with preparation and maintenance of homograft
30172007	Electrocoagulation of round ligament	T33.1	Open excision of lesion of peritoneum	32578005	Biopsy of appendix	T36.4	Biopsy of lesion of omentum									617002	Bone graft to mandible	M36.1	Caecocystoplasty	671007	Transplantation of testis	A04.8	Other specified open biopsy of lesion of tissue of brain	70107009	Repair of ocular lens			172524003	Forceps extraction of lens			722009	Fine needle biopsy of thymus	A04.6	Open biopsy of lesion of tissue of brain stem	1019009	Removal of corneal epithelium	A04.8	Other specified open biopsy of lesion of tissue of brain	7663009	Repair of injury of eyeball	C43.6	Creation of hood of conjunctiva	9754005	Repair of laceration of sclera with synchronous repair of conjunctiva	C44.3	Endothelial graft to cornea	18932005	Rastelli operation in repair of transposition of great vessels
30196002	Repair of broad ligament of uterus	T33.2	Open destruction of lesion of peritoneum	33158004	Excision of gastrocolic ligament	T36.5	Creation of omental flap									618007	Frontal sinusectomy	C81.1	Xenon photocoagulation of retina for detachment	673005	Indirect laryngoscopy	A04.9	Unspecified open biopsy of lesion of tissue of brain	74184007	Incisional discission of lens capsule, initial			172525002	Cryoextraction of lens			759005	Intracerebral electroencephalogram	A04.8	Other specified open biopsy of lesion of tissue of brain	1032004	Enucleation of parotid gland cyst	A04.9	Unspecified open biopsy of lesion of tissue of brain	7798001	Conjunctivoplasty with conjunctival graft	C43.7	Transplantation of conjunctiva	10529001	Repair of filtering bleb by suture with conjunctival flap	C44.8	Other specified other plastic operations on cornea	19095002	Ligation of bronchus
30831008	Transposition of peritoneal tissue	T33.8	Other specified open extirpation of lesion of peritoneum	33989004	Reattachment of uterosacral ligament	T37.1	Excision of lesion of mesentery of small intestine									628003	Steinman test	M23.8	Other specified incision of ureter	674004	Abduction test	A06	Other excision of lesion of tissue of brain	75170007	Extraction of lens of eye			172529008	Capsulotomy of anterior lens capsule			789003	Cranial decompression, subtemporal, supratentorial	A04.9	Unspecified open biopsy of lesion of tissue of brain	1054002	Incision of sphincter of Oddi	A06	Other excision of lesion of tissue of brain	7898005	Destruction of lesion of retina by cryotherapy	C44	Other plastic operations on cornea	10807008	Scleral reinforcement with graft	C44.9	Unspecified other plastic operations on cornea	19106006	Repair of bronchocutaneous fistula
32578005	Biopsy of appendix	T33.9	Unspecified open extirpation of lesion of peritoneum	34538004	Advancement of round ligament	T37.2	Destruction of lesion of mesentery of small intestine									642006	Cerebral thermography	M23.9	Unspecified incision of ureter	695009	Destructive procedure of lesion on skin of trunk	A06.8	Other specified other excision of lesion of tissue of brain	75227000	Excision and prosthetic replacement of lens			172530003	Capsulotomy of posterior lens capsule			807005	Excision of brain	A06	Other excision of lesion of tissue of brain	1103000	Transcrural mobilisation of stapes	A06.8	Other specified other excision of lesion of tissue of brain	8255002	Repair of filtering bleb by suture	C44.1	Hydrogel prosthetic keratoplasty	10831003	Direct closure of laceration of conjunctiva with nonperforating scleral laceration	C45	Extirpation of lesion of cornea	20142006	Excision of accessory or ectopic lung tissue
33158004	Excision of gastrocolic ligament	T36.1	Omentectomy	35083003	Suture of mesentery	T37.3	Biopsy of lesion of mesentery of small intestine									647000	Excision of cervix by electroconisation	M23	Incision of ureter	746002	Chiropractic adjustment of coccyx subluxation	A06.9	Unspecified other excision of lesion of tissue of brain	78191003	Capsulotomy of lens with removal of foreign body by magnet extraction			172532006	YAG laser capsulotomy of lens			817000	Excision of cyst of spleen	A06.1	Excision of basal encephalocele	1227005	Incision of subvalvular tissue for discrete subvalvular aortic stenosis	A06.9	Unspecified other excision of lesion of tissue of brain	8561003	Destruction of epithelial downgrowth of anterior chamber of eye	C44.2	Laser in situ keratomileusis	11819005	Ocular thermography	C45.1	Superficial keratectomy	21372000	Radium therapy
33989004	Reattachment of uterosacral ligament	T36.2	Excision of lesion of omentum	37402004	Incision and drainage of abscess of appendix	T37.4	Repair of mesentery of small intestine									665001	Partial meniscectomy of temporomandibular joint	T16.3	Closure of fistula of diaphragm	754000	Total urethrectomy	A07.1	Open division of tissue of brain	79259004	Extraction of secondary membrane by needling			172538005	Mechanical lensectomy			851001	Root canal therapy, molar, excluding final restoration	A06.2	Excision of occipital encephalocele	1266002	Closure of fistula of ear drum	A07.1	Open division of tissue of brain	8693001	Radionuclide identification of eye tumour	C44.3	Endothelial graft to cornea	11912002	Scraping of trachoma follicles	C45.2	Excision of lesion of cornea NEC	21831008	Incision and exploration of bronchus
34538004	Advancement of round ligament	T36.3	Destruction of lesion of omentum	38147006	Transposition of mesenteric tissue	T38.1	Excision of lesion of mesentery of colon									670008	Electrosurgical epilation of eyebrow	K41.3	Autograft replacement of three coronary arteries NEC	759005	Intracerebral electroencephalogram	A07.3	Exploration of tissue of brain	83868006	Iridocapsulectomy			172542008	Revision of intraocular lens			881009	Cyclodialysis	A06.3	Excision of syncipital encephalocele	1292009	Magnetic resonance imaging of urinary bladder	A07.3	Exploration of tissue of brain	8803008	Iridosclerotomy	C44.4	Photorefractive keratectomy	12163000	Needling of secondary cataract	C45.3	Cauterisation of lesion of cornea	22089003	Pulmonary ventilation-perfusion study by radioactive oxygen
35083003	Suture of mesentery	T36.4	Biopsy of lesion of omentum	38748006	McCall culdoplasty	T38.2	Destruction of lesion of mesentery of colon									671007	Transplantation of testis	F42.4	Photography of mouth	764009	Arthrodesis of interphalangeal joint of great toe	A07.4	Excision of abscess of tissue of brain	85785001	Capsulotomy of lens			172547002	Biopsy of lesion of lens			897004	Radical maxillary antrotomy	A06.4	Repair of post-traumatic meningoencephalocele	1299000	Excision of appendiceal stump	A07.4	Excision of abscess of tissue of brain	8891002	Partial removal of vitreous by anterior approach	C44.5	Laser subepithelial keratomileusis	12868007	Revision of operative wound of anterior segment of eye	C45.5	Radiotherapy to lesion of cornea	22733003	Chemotherapy for non-malignant neoplasm
35603000	Subarachnoid-peritoneal spinal shunt	T36.5	Creation of omental flap	39258002	Biopsy of mesentery	T38.3	Biopsy of lesion of mesentery of colon									673005	Indirect laryngoscopy	S07.2	Photodynamic laser therapy to lesion of skin	807005	Excision of brain	A07.5	Multiple subpial transections	88096002	Capsulectomy with extraction of lens			231747008	Surgical capsulotomy of lens capsule			941001	Endoscopy of pituitary gland	A06.8	Other specified other excision of lesion of tissue of brain	1315009	Reconstruction of eyebrow	A07.5	Multiple subpial transections	8920006	Repair of retina for retinal detachment	C44.8	Other specified other plastic operations on cornea	13097002	Constriction of globe for scleral buckling	C45.6	Destruction of lesion of cornea NEC	24242005	Cobalt-60 therapy
36897004	Excision of urachal cyst with umbilical hernia repair	T37.1	Excision of lesion of mesentery of small intestine	41457005	Incision of peritoneum	T38.4	Repair of mesentery of colon									674004	Abduction test	W19.4	Primary open reduction of fracture of short bone and fixation using screw	831000	Drawer test	A07.6	Complete callosotomy	89978003	Intracapsular extraction of lens with iridectomy for dislocated lens			231748003	Laser capsulotomy of lens capsule			948007	Phlebectomy of intracranial varicose vein	A06.9	Unspecified other excision of lesion of tissue of brain	1329005	Division of congenital web of larynx	A07.6	Complete callosotomy	9137006	Discission of membranous cataract, secondary	C44.9	Unspecified other plastic operations on cornea	13303004	Posterior sclerotomy	C45.7	Debridement of lesion of cornea	24599003	Pulmonary artery pressure monitoring
37402004	Incision and drainage of abscess of appendix	T37.2	Destruction of lesion of mesentery of small intestine	41808002	Excision of vaginal cul-de-sac	T39.1	Excision of lesion of posterior peritoneum									695009	Destructive procedure of lesion on skin of trunk	W24.7	Closed reduction of fracture of bone and fixation using plate	897004	Radical maxillary antrotomy	A07.7	Partial callosotomy	120121008	Lens closure			231749006	Capsulorrhexis of lens capsule			951000	Ultrasonic guidance for endomyocardial biopsy	A07.1	Open division of tissue of brain	1337002	Colosigmoidostomy	A07.7	Partial callosotomy	9555008	Incision of chalazion	C45	Extirpation of lesion of cornea	13793006	Extracapsular extraction of lens	C45.8	Other specified extirpation of lesion of cornea	24977001	Topical chemotherapy for malignant neoplasm
38147006	Transposition of mesenteric tissue	T37.3	Biopsy of lesion of mesentery of small intestine	42332004	Fistulisation of appendix	T39.2	Destruction of lesion of posterior peritoneum									746002	Chiropractic adjustment of coccyx subluxation	O17.6	Remanipulation of fracture of bone and fixation using plate	941001	Endoscopy of pituitary gland	A08	Other biopsy of lesion of tissue of brain	120122001	Lens reconstruction			231751005	Exchange of intraocular lens			969009	Incision and exploration of larynx	A07.3	Exploration of tissue of brain	1366004	Inhalation therapy procedure	A08	Other biopsy of lesion of tissue of brain	9754005	Repair of laceration of sclera with synchronous repair of conjunctiva	C45.1	Superficial keratectomy	14480008	Incision of tarsal gland	C45.9	Unspecified extirpation of lesion of cornea	25184000	Repair of stoma of bronchus
38615002	Excision of subfascial abdominal wall tumour	T37.4	Repair of mesentery of small intestine	42349006	Excision of cyst of broad ligament	T42	Therapeutic endoscopic operations on peritoneum									753006	Manipulation of ankle AND foot	V51.1	Primary direct lateral excision of lumbar intervertebral disc and interbody fusion of joint of lumbar spine	948007	Phlebectomy of intracranial varicose vein	A08.1	Biopsy of lesion of tissue of frontal lobe of brain NEC	172523009	Intracapsular extraction of lens			231752003	Repositioning of intraocular lens			1019009	Removal of corneal epithelium	A07.4	Excision of abscess of tissue of brain	1390003	Laparoscopic-assisted sigmoid colectomy	A08.1	Biopsy of lesion of tissue of frontal lobe of brain NEC	10006000	Repair of retinal detachment with xenon arc photocoagulation	C45.2	Excision of lesion of cornea NEC	14727005	Closure of filtering bleb	C46	Plastic operations on cornea	25321000	Thoracoscopic pneumonectomy
38748006	McCall culdoplasty	T38.1	Excision of lesion of mesentery of colon	43426004	Hydrocelectomy of canal of Nuck	T42.1	Endoscopic resection of lesion of peritoneum									754000	Total urethrectomy	D06.5	Flap of skin to external ear	1001000	Cauterisation of Bartholin's gland	A08.2	Biopsy of lesion of tissue of temporal lobe of brain NEC	172524003	Forceps extraction of lens			265295001	Simple linear extraction of lens			1032004	Enucleation of parotid gland cyst	A07.5	Multiple subpial transections	1501006	Altemeier operation, perineal rectal pull-through	A08.2	Biopsy of lesion of tissue of temporal lobe of brain NEC	10529001	Repair of filtering bleb by suture with conjunctival flap	C45.3	Cauterisation of lesion of cornea	14881004	Tonography with provocative tests	C46.1	Refractive keratoplasty	27498003	Bilateral bronchography
39258002	Biopsy of mesentery	T38.2	Destruction of lesion of mesentery of colon	44366009	Incision of urachal cyst or sinus	T42.9	Unspecified therapeutic endoscopic operations on peritoneum									759005	Intracerebral electroencephalogram	E66.1	Flap of skin to external nose	1019009	Removal of corneal epithelium	A08.3	Biopsy of lesion of tissue of parietal lobe of brain NEC	172525002	Cryoextraction of lens			309556000	YAG laser posterior capsulotomy			1054002	Incision of sphincter of Oddi	A07.6	Complete callosotomy	1645004	Transduodenal sphincterotomy	A08.3	Biopsy of lesion of tissue of parietal lobe of brain NEC	10807008	Scleral reinforcement with graft	C45.5	Radiotherapy to lesion of cornea	15366008	Ciliectomy of ciliary body	C46.7	Transplant of corneal limbal cells	28894006	Fluoroscopic localisation for transbronchial biopsy and brushing
40559003	Plication of round ligament	T38.3	Biopsy of lesion of mesentery of colon	45195004	Core needle biopsy of uterine ligament	T43	Diagnostic endoscopic examination of peritoneum									764009	Arthrodesis of interphalangeal joint of great toe	E09.7	Graft of skin to external nose	1021004	Repair of scrotum	A08.4	Biopsy of lesion of tissue of occipital lobe of brain NEC	172529008	Capsulotomy of anterior lens capsule			312714009	Relocation of intraocular lens from vitreous cavity			1103000	Transcrural mobilisation of stapes	A07.7	Partial callosotomy	1683003	Direct closure of laceration of conjunctiva	A08.4	Biopsy of lesion of tissue of occipital lobe of brain NEC	10831003	Direct closure of laceration of conjunctiva with nonperforating scleral laceration	C45.6	Destruction of lesion of cornea NEC	15912005	Destruction of lesion of conjunctiva	C47	Closure of cornea	29391003	Chemotherapy administration into peritoneal cavity requiring paracentesis
41457005	Incision of peritoneum	T38.4	Repair of mesentery of colon	46852006	Excision of falciform ligament	T43.3	Diagnostic endoscopic ultrasound examination of peritoneum									789003	Cranial decompression, subtemporal, supratentorial	F45.5	Destruction of lesion of salivary gland	1032004	Enucleation of parotid gland cyst	A08.5	Biopsy of lesion of tissue of cerebellum NEC	172530003	Capsulotomy of posterior lens capsule			335636001	Extraction of primary membranous cataract by phacofragmentation			1163003	Ureteroenterostomy	A08	Other biopsy of lesion of tissue of brain	1689004	Local excision of ovary	A08.5	Biopsy of lesion of tissue of cerebellum NEC	11819005	Ocular thermography	C45.7	Debridement of lesion of cornea	15915007	Destruction of lesion of retina by laser photocoagulation	C47.1	Suture of cornea	29474003	Take-down of systemic-pulmonary artery anastomosis in total repair of tetralogy of Fallot
41808002	Excision of vaginal cul-de-sac	T39.1	Excision of lesion of posterior peritoneum	47045001	Excision of lesion of round ligament	T45.1	Image controlled percutaneous drainage of subphrenic abscess									807005	Excision of brain	U20.2	Transoesophageal echocardiography	1041009	Debridement of open fracture of phalanges of foot	A08.6	Biopsy of lesion of tissue of brain stem NEC	172532006	YAG laser capsulotomy of lens			336651000	Extraction of primary membranous cataract by mechanical fragmentation			1227005	Incision of subvalvular tissue for discrete subvalvular aortic stenosis	A08.1	Biopsy of lesion of tissue of frontal lobe of brain NEC	1746005	Scleral buckling with implant	A08.6	Biopsy of lesion of tissue of brain stem NEC	11912002	Scraping of trachoma follicles	C45.8	Other specified extirpation of lesion of cornea	16511003	Donor keratectomy	C47.4	Gluing of cornea	29785002	Core needle biopsy of bronchus
42332004	Fistulisation of appendix	T39.2	Destruction of lesion of posterior peritoneum	47208000	Repair of omentum	T46.1	Paracentesis abdominis for ascites									831000	Drawer test	E17.1	Excision of nasal sinus NEC	1103000	Transcrural mobilisation of stapes	A08.8	Other specified other biopsy of lesion of tissue of brain	172538005	Mechanical lensectomy			360405005	Removal of foreign body of lens by incision			1266002	Closure of fistula of ear drum	A08.2	Biopsy of lesion of tissue of temporal lobe of brain NEC	1753001	Resection of uveal tissue	A08.8	Other specified other biopsy of lesion of tissue of brain	12113005	Scleral buckling with vitrectomy	C45.9	Unspecified extirpation of lesion of cornea	17179006	Refractive keratoplasty	C47.8	Other specified closure of cornea	31632008	Stereotactic focused proton beam on cerebrum
42349006	Excision of cyst of broad ligament	T39.3	Biopsy of lesion of posterior peritoneum	49438003	Appendicectomy with drainage	T46.3	Irrigation of peritoneal cavity									851001	Root canal therapy, molar, excluding final restoration	M02.5	Nephrectomy NEC	1104006	Triad knee repair	A08.9	Unspecified other biopsy of lesion of tissue of brain	172542008	Revision of intraocular lens			360411008	Capsulotomy of lens with removal of foreign body			1292009	Magnetic resonance imaging of urinary bladder	A08.3	Biopsy of lesion of tissue of parietal lobe of brain NEC	1770009	Mitral valvotomy	A08.9	Unspecified other biopsy of lesion of tissue of brain	12163000	Needling of secondary cataract	C46	Plastic operations on cornea	17606004	Sclerectomy	C47.9	Unspecified closure of cornea	31652009	Intracavitary chemotherapy for malignant neoplasm
43426004	Hydrocelectomy of canal of Nuck	T41.1	Open biopsy of lesion of peritoneum NEC	53829005	Evacuation of pelvic blood clot by culdocentesis	X40.2	Peritoneal dialysis NEC									867007	Facial-hypoglossal nerve anastomosis	M34.3	Cystectomy NEC	1119007	Closed reduction of dislocation of foot and toe	A09	Neurostimulation of brain	172547002	Biopsy of lesion of lens			397544007	Complicated cataract surgery			1299000	Excision of appendiceal stump	A08.4	Biopsy of lesion of tissue of occipital lobe of brain NEC	1774000	Nasopharyngeal rehabilitation	A09	Neurostimulation of brain	12651006	Sclerectomy for retinal reattachment	C46.1	Refractive keratoplasty	17632005	Division of vitreous cicatricial bands by anterior approach	C49	Incision of cornea	31962004	Pulmonary perfusion imaging, particulate
44366009	Incision of urachal cyst or sinus	T42	Therapeutic endoscopic operations on peritoneum	54017006	Division of uterosacral ligament	X40.5	Automated peritoneal dialysis									881009	Cyclodialysis	M18.8	Other specified excision of ureter	1198000	Excisional biopsy of bone of scapula	A09.8	Other specified neurostimulation of brain	172549004	Reposition of lens of eye			401306006	Phacoemulsification of lens and insertion of intraocular lens			1315009	Reconstruction of eyebrow	A08.5	Biopsy of lesion of tissue of cerebellum NEC	1775004	Submaxillary incision with drainage	A09.8	Other specified neurostimulation of brain	12868007	Revision of operative wound of anterior segment of eye	C46.2	Lamellar graft to cornea NEC	17868003	Incisional discission of anterior hyaloid	C49.1	Section of cornea	32477003	Heart-lung transplant with recipient cardiectomy-pneumonectomy
45195004	Core needle biopsy of uterine ligament	T42.1	Endoscopic resection of lesion of peritoneum	54080001	Cauterisation of broad ligament	X40.6	Continuous ambulatory peritoneal dialysis									897004	Radical maxillary antrotomy	M18.9	Unspecified excision of ureter	1225002	Radiography of humerus	A09.9	Unspecified neurostimulation of brain	231747008	Surgical capsulotomy of lens capsule			404626004	Anterior capsulorrhexis			1329005	Division of congenital web of larynx	A08.6	Biopsy of lesion of tissue of brain stem NEC	1801001	Endoscopic biopsy of duodenum	A09.9	Unspecified neurostimulation of brain	13097002	Constriction of globe for scleral buckling	C46.3	Penetrating graft to cornea	18188000	Ophthalmoscopy under general anaesthesia	C49.2	Trephine of cornea	33195004	External beam radiation therapy procedure
45669002	Cardio-omentopexy	T42.9	Unspecified therapeutic endoscopic operations on peritoneum	55281003	Electrocoagulation of uterosacral ligament	Y69.1	Harvest of omentum									935008	Excision of bulbourethral gland	M18	Excision of ureter	1227005	Incision of subvalvular tissue for discrete subvalvular aortic stenosis	A10.1	Leucotomy NEC	231748003	Laser capsulotomy of lens capsule			404627008	Posterior capsulorrhexis			1337002	Colosigmoidostomy	A08.8	Other specified other biopsy of lesion of tissue of brain	1836002	Excision of diverticulum of ventricle of heart	A10.1	Leucotomy NEC	13303004	Posterior sclerotomy	C46.5	Deep lamellar graft to cornea	18274005	Reopening of iris in anterior chamber of eye	C49.3	Radial keratotomy	33356009	Betatron external beam radiation therapy
46852006	Excision of falciform ligament	T43	Diagnostic endoscopic examination of peritoneum	56168005	Incision of cul-de-sac											941001	Endoscopy of pituitary gland	M72.8	Other specified excision of urethra	1235008	Muscle transfer	A10.6	Insertion of carmustine wafers in neoplasm of tissue of brain	231749006	Capsulorrhexis of lens capsule			404629006	YAG laser anterior capsulotomy			1366004	Inhalation therapy procedure	A08.9	Unspecified other biopsy of lesion of tissue of brain	1854003	Incision of nose	A10.6	Insertion of carmustine wafers in neoplasm of tissue of brain	13793006	Extracapsular extraction of lens	C46.7	Transplant of corneal limbal cells	18551005	Incision of conjunctiva with drainage of cyst	C49.8	Other specified incision of cornea	33639009	Segmental lobectomy with concomitant decortication
47020004	Ventriculoperitoneal shunt	T43.1	Diagnostic endoscopic examination of peritoneum and biopsy of lesion of peritoneum	58277002	Endometrectomy of cul-de-sac											948007	Phlebectomy of intracranial varicose vein	M72.2	Urethrectomy NEC	1251000	Incisional biopsy of testis	A11.4	Cortical mapping	231750006	Pars plana lensectomy			418121005	Bimanual phacoemulsification of lens with intraocular lens implantation			1390003	Laparoscopic-assisted sigmoid colectomy	A09	Neurostimulation of brain	1871002	Repair of aneurysm of coronary artery	A11.4	Cortical mapping	13927007	Posterior sclerotomy with iridectomy	C47	Closure of cornea	19208002	Extraction of secondary membrane by discission	C49.9	Unspecified incision of cornea	34564005	Creation of shunt of ascending aorta to pulmonary artery
47045001	Excision of lesion of round ligament	T43.3	Diagnostic endoscopic ultrasound examination of peritoneum	59982008	Shortening of uterosacral ligament											951000	Ultrasonic guidance for endomyocardial biopsy	M72.9	Unspecified excision of urethra	1266002	Closure of fistula of ear drum	A12	Creation of connection from ventricle of brain	231751005	Exchange of intraocular lens			422103004	Can opener anterior capsulotomy			1413003	Penetrating keratoplasty with homograft	A09.8	Other specified neurostimulation of brain	1995001	Stripping of cerebral meninges	A12	Creation of connection from ventricle of brain	14480008	Incision of tarsal gland	C47.1	Suture of cornea	19320007	Nonexcisional destruction of lesion of ciliary body	C51.1	Biopsy of lesion of cornea	35295005	Percutaneous fine needle biopsy of lung
47208000	Repair of omentum	T43.4	Diagnostic endoscopic ultrasound examination of peritoneum and biopsy of intra-abdominal organ	60305009	Repair of mesentery											969009	Incision and exploration of larynx	M72	Excision of urethra	1267006	Electrocoagulation of lesion of vagina	A12.5	Creation of subcutaneous cerebrospinal fluid reservoir	231752003	Repositioning of intraocular lens			446490007	One stage extracapsular extraction of lens and insertion of prosthetic intraocular lens by inferior temporal route			1457004	Truncal vagotomy with pyloroplasty and gastrostomy	A09.9	Unspecified neurostimulation of brain	2166008	Bicuspidisation of aortic valve	A12.5	Creation of subcutaneous cerebrospinal fluid reservoir	14707009	Lamellar resection of sclera for retinal reattachment	C47.4	Gluing of cornea	19731001	Ultrasound study of eye	C51.3	Exploration of cornea	36679009	Vaginal cone irradiation
47765003	Repair of pleuroperitoneal fistula	T45.1	Image controlled percutaneous drainage of subphrenic abscess	60568005	Repair of uterine ligaments by interposition											1001000	Cauterisation of Bartholin's gland	N30.6	Manual reduction of prepuce	1292009	Magnetic resonance imaging of urinary bladder	A12.8	Other specified creation of connection from ventricle of brain	265295001	Simple linear extraction of lens			446590009	One stage intracapsular extraction of lens by inferior temporal route and insertion of prosthetic intraocular lens			1501006	Altemeier operation, perineal rectal pull-through	A10.1	Leucotomy NEC	2171001	Excision of tonsil tag	A12.8	Other specified creation of connection from ventricle of brain	14727005	Closure of filtering bleb	C47.8	Other specified closure of cornea	19740002	Extracapsular extraction of lens by inferior temporal route	C52	Excision of sclera	37859006	Pulmonary ventilation perfusion study
49438003	Appendicectomy with drainage	T46.1	Paracentesis abdominis for ascites	63187005	Myomectomy of broad ligament											1019009	Removal of corneal epithelium	M71.1	High intensity focused ultrasound of prostate	1315009	Reconstruction of eyebrow	A12.9	Unspecified creation of connection from ventricle of brain	309556000	YAG laser posterior capsulotomy			446862000	One stage intracapsular extraction of lens with insertion of prosthetic intraocular lens			1576000	Repair of intestinouterine fistula	A10.6	Insertion of carmustine wafers in neoplasm of tissue of brain	2242005	Reconstruction of eyelid	A12.9	Unspecified creation of connection from ventricle of brain	14881004	Tonography with provocative tests	C47.9	Unspecified closure of cornea	20019002	Rolling of conjunctiva	C52.1	Deep sclerectomy with spacer	38104006	External beam radiation therapy by linear accelerator
49570000	Olshausen operation on uterus	T46.3	Irrigation of peritoneal cavity	63343006	Laparoscopic biopsy of uterine ligaments											1021004	Repair of scrotum	C57.3	Graft to sclera	1329005	Division of congenital web of larynx	A13	Attention to component of connection from ventricle of brain	312714009	Relocation of intraocular lens from vitreous cavity			447304001	One stage extracapsular extraction of lens and insertion of prosthetic intraocular lens			1578004	Reconstruction of ossicles with stapedectomy	A10.7	Stereotactic radiosurgery on tissue of brain	2322003	Suture of recent wound of eyelid, direct closure, full-thickness	A13	Attention to component of connection from ventricle of brain	15090003	Reattachment of choroid and retina by photocoagulation	C49	Incision of cornea	20067007	Ocular fundus photography	C52.2	Deep sclerectomy without spacer	38216008	Infusion chemotherapy for malignant neoplasm
49586007	Appendicocaecostomy	X40.2	Peritoneal dialysis NEC	63939001	Repair of uterine ligaments by plication											1029002	Fetoscopy	A47.8	Other specified other destruction of spinal cord	1352009	Anterior spinal rhizotomy	A13.8	Other specified attention to component of connection from ventricle of brain	335636001	Extraction of primary membranous cataract by phacofragmentation							1583007	Tractotomy of mesencephalon	A11.4	Cortical mapping	2344008	Complicated cystorrhaphy	A13.8	Other specified attention to component of connection from ventricle of brain	15366008	Ciliectomy of ciliary body	C49.1	Section of cornea	21491001	Removal of foreign body of ciliary body without use of magnet	C52.8	Other specified excision of sclera	38610007	Pulmonary bypass operation
53829005	Evacuation of pelvic blood clot by culdocentesis	X40.5	Automated peritoneal dialysis	64772004	Excision of lesion of mesentery											1032004	Enucleation of parotid gland cyst	A47.9	Unspecified other destruction of spinal cord	1366004	Inhalation therapy procedure	A13.9	Unspecified attention to component of connection from ventricle of brain	336651000	Extraction of primary membranous cataract by mechanical fragmentation							1645004	Transduodenal sphincterotomy	A12	Creation of connection from ventricle of brain	2371008	Tympanoplasty type II with graft against incus or malleus	A13.9	Unspecified attention to component of connection from ventricle of brain	15912005	Destruction of lesion of conjunctiva	C49.2	Trephine of cornea	21593001	Ophthalmodynamography	C52.9	Unspecified excision of sclera	38665006	Rastelli operation for repair of pulmonary artery atresia
54017006	Division of uterosacral ligament	X40.6	Continuous ambulatory peritoneal dialysis	64861002	Talma-Morison operation, omentopexy											1041009	Debridement of open fracture of phalanges of foot	A47	Other destruction of spinal cord	1449002	Epilation	A17	Therapeutic endoscopic operations on ventricle of brain	360405005	Removal of foreign body of lens by incision							1683003	Direct closure of laceration of conjunctiva	A12.1	Ventriculocisternostomy	2406000	Periodontic dental consultation and report	A17	Therapeutic endoscopic operations on ventricle of brain	15915007	Destruction of lesion of retina by laser photocoagulation	C49.3	Radial keratotomy	21596009	Repair of uveal hernia	C53	Extirpation of lesion of sclera	38915000	Radionuclide therapy for gland ablation
54080001	Cauterisation of broad ligament	Y69.1	Harvest of omentum	64941009	Surgical pneumoperitoneum											1103000	Transcrural mobilisation of stapes	D01.8	Other specified excision of external ear	1533002	Ureteroplication	A17.2	Endoscopic third ventriculostomy	360411008	Capsulotomy of lens with removal of foreign body							1689004	Local excision of ovary	A12.2	Creation of ventriculovascular shunt	2442008	Incision of lacrimal canaliculus	A17.2	Endoscopic third ventriculostomy	16511003	Donor keratectomy	C49.8	Other specified incision of cornea	21608006	Destruction of cyst of iris	C53.1	Punch resection of sclera	39646005	Hemibody irradiation
55281003	Electrocoagulation of uterosacral ligament			65542000	Excision of uterosacral ligament											1104006	Triad knee repair	D01.9	Unspecified excision of external ear	1585000	Lengthening of gastrocnemius muscle	A17.9	Unspecified therapeutic endoscopic operations on ventricle of brain	397544007	Complicated cataract surgery							1746005	Scleral buckling with implant	A12.3	Creation of ventriculopleural shunt	2455009	Revision of lumbosubarachnoid shunt	A17.9	Unspecified therapeutic endoscopic operations on ventricle of brain	16658002	Repair of retina for retinal tear or defect by cryotherapy	C49.9	Unspecified incision of cornea	22623003	Reconstruction of cornea	C53.2	Excision of lesion of sclera NEC	40902008	Segmental lobectomy with bronchoplasty
56168005	Incision of cul-de-sac			65995008	Fixation of cardinal ligament											1119007	Closed reduction of dislocation of foot and toe	D01	Excision of external ear	1653007	Internal fixation of bone without fracture reduction	A18	Diagnostic endoscopic examination of ventricle of brain	401306006	Phacoemulsification of lens and insertion of intraocular lens							1753001	Resection of uveal tissue	A12.4	Creation of ventriculoperitoneal shunt	2508002	Retrograde urography with KUB	A18	Diagnostic endoscopic examination of ventricle of brain	17179006	Refractive keratoplasty	C51.1	Biopsy of lesion of cornea	22768003	Suture of retina for reattachment	C53.3	Cauterisation of lesion of sclera	42340005	Pulmonary artery wedge pressure monitoring
58277002	Endometrectomy of cul-de-sac			66513002	Incision of omentum											1163003	Ureteroenterostomy	V27.1	Primary decompression of spinal cord and fusion of joint of spine NEC	1678006	Endoscopic procedure of nerve	A18.9	Unspecified diagnostic endoscopic examination of ventricle of brain	404626004	Anterior capsulorrhexis							1770009	Mitral valvotomy	A12.5	Creation of subcutaneous cerebrospinal fluid reservoir	2535006	Pulpectomy	A18.9	Unspecified diagnostic endoscopic examination of ventricle of brain	17606004	Sclerectomy	C51.3	Exploration of cornea	23379002	Cyclotomy	C53.4	Destruction of lesion of sclera NEC	43111005	Destruction of lesion of retina by implantation of radiation source
59578001	Surgical pneumoperitoneum for collapse of lung			67976002	Endoscopy of cul-de-sac											1198000	Excisional biopsy of bone of scapula	V27.2	Primary decompression of spinal cord NEC	1683003	Direct closure of laceration of conjunctiva	A20.2	Ventriculography of brain	404627008	Posterior capsulorrhexis							1774000	Nasopharyngeal rehabilitation	A12.8	Other specified creation of connection from ventricle of brain	2552005	Incision of cerebral subarachnoid space	A20.2	Ventriculography of brain	17632005	Division of vitreous cicatricial bands by anterior approach	C52	Excision of sclera	23598001	Discission of vitreous strands by posterior approach	C53.8	Other specified extirpation of lesion of sclera	43232006	Extrapleural pneumonectomy with empyemectomy
59982008	Shortening of uterosacral ligament			68141001	Plication of mesentery											1209007	Arthroscopy of knee with lateral meniscus repair	V27.3	Revisional decompression of spinal cord NEC	1689004	Local excision of ovary	A22.2	Puncture of cistern of brain	404629006	YAG laser anterior capsulotomy							1775004	Submaxillary incision with drainage	A12.9	Unspecified creation of connection from ventricle of brain	2598006	Open heart surgery	A22.2	Puncture of cistern of brain	17868003	Incisional discission of anterior hyaloid	C52.1	Deep sclerectomy with spacer	24670001	Transplantation of conjunctiva for pterygium	C53.9	Unspecified extirpation of lesion of sclera	43831007	Percutaneous core needle biopsy of lung
60305009	Repair of mesentery			68748002	Biopsy of uterine ligament											1225002	Radiography of humerus	V27.8	Other specified decompression operations on unspecified spine	1704001	Repair of congenital pseudoarthrosis of tibia	A22.3	Isotopic cisternography	410702009	Pars plana lensectomy of cataract							1801001	Endoscopic biopsy of duodenum	A13	Attention to component of connection from ventricle of brain	2642003	Prefabricated post and core in addition to crown	A22.3	Isotopic cisternography	18137003	Extracapsular extraction of lens by aspiration and irrigation technique	C52.2	Deep sclerectomy without spacer	25302008	Biopsy of iris	C54	Buckling operations for attachment of retina	44162000	Excision of bronchial lymph nodes
60568005	Repair of uterine ligaments by interposition			69272002	Destruction of peritoneal tissue											1227005	Incision of subvalvular tissue for discrete subvalvular aortic stenosis	V27.9	Unspecified decompression operations on unspecified spine	1730002	Suture of skin wound of hindfoot	A24	Graft to cranial nerve	418121005	Bimanual phacoemulsification of lens with intraocular lens implantation							1836002	Excision of diverticulum of ventricle of heart	A13.8	Other specified attention to component of connection from ventricle of brain	2644002	Cauterisation of liver	A25.1	Intracranial transection of optic nerve (ii)	18188000	Ophthalmoscopy under general anaesthesia	C52.8	Other specified excision of sclera	25316003	Destruction of lesion of cornea	C54.2	Imbrication of sclera	44777001	Creation of conduit between right ventricle and pulmonary artery
63187005	Myomectomy of broad ligament			69498006	Culdoscopy with lysis of adhesions											1235008	Muscle transfer	V27	Decompression operations on unspecified spine	1746005	Scleral buckling with implant	A24.8	Other specified graft to cranial nerve	422103004	Can opener anterior capsulotomy							1854003	Incision of nose	A13.9	Unspecified attention to component of connection from ventricle of brain	2673004	Incision and drainage of masticator space by extraoral approach	A29.1	Excision of lesion of optic nerve (ii)	18274005	Reopening of iris in anterior chamber of eye	C52.9	Unspecified excision of sclera	25444001	Destruction of lesion of choroid by diathermy	C54.3	Buckling of sclera and implant HFQ	45558009	Incision of lung
63343006	Laparoscopic biopsy of uterine ligaments			71192002	Peritoneal dialysis											1238005	Epiphyseal arrest by stapling of distal radius	E67.9	Unspecified other therapeutic fibreoptic endoscopic operations on lower respiratory tract	1747001	Replacement of skeletal muscle stimulator	A24.9	Unspecified graft to cranial nerve	446490007	One stage extracapsular extraction of lens and insertion of prosthetic intraocular lens by inferior temporal route							1866009	Total excision of bilateral kidneys	A17	Therapeutic endoscopic operations on ventricle of brain	2696004	Hepatic venography with haemodynamic evaluation	A30.1	Repair of optic nerve (ii)	18405007	Iridectomy with corneal section, optical	C53	Extirpation of lesion of sclera	26786002	Scleral buckling	C54.4	Buckling of sclera and local or encircling explant HFQ	45643008	External beam radiation therapy using electrons
63939001	Repair of uterine ligaments by plication			71225000	Excision of uterine ligament											1251000	Incisional biopsy of testis	X19.1	Reduction of Sprengel deformity	1753001	Resection of uveal tissue	A25	Intracranial transection of cranial nerve	446590009	One stage intracapsular extraction of lens by inferior temporal route and insertion of prosthetic intraocular lens							1871002	Repair of aneurysm of coronary artery	A17.1	Endoscopic extirpation of lesion of ventricle of brain	2743004	Operative endoscopy of ileum	A31.1	Intracranial stereotactic neurolysis of optic nerve (ii)	18476009	Intracapsular extraction of lens with iridectomy and enzymes	C53.1	Punch resection of sclera	27652007	Excision of meibomian gland	C54.5	Buckling of sclera NEC	46044009	Megavoltage radiation therapy
64772004	Excision of lesion of mesentery			73257006	Peritoneal dialysis catheter maintenance											1253002	Refusion of spine	K49.8	Other specified transluminal balloon angioplasty of coronary artery	1770009	Mitral valvotomy	A25.1	Intracranial transection of optic nerve (ii)	446862000	One stage intracapsular extraction of lens with insertion of prosthetic intraocular lens							1983001	Total urethrectomy including cystostomy in female	A17.2	Endoscopic third ventriculostomy	2752008	Incudopexy	A32.1	Decompression of optic nerve (ii)	18551005	Incision of conjunctiva with drainage of cyst	C53.2	Excision of lesion of sclera NEC	27695006	Scarification of conjunctiva	C54.8	Other specified buckling operations for attachment of retina	46412002	Apicectomy lung
64861002	Talma-Morison operation, omentopexy			76359002	Incision of haematoma of broad ligament											1266002	Closure of fistula of ear drum	K49.9	Unspecified transluminal balloon angioplasty of coronary artery	1774000	Nasopharyngeal rehabilitation	A25.2	Intracranial transection of oculomotor nerve (iii)	447304001	One stage extracapsular extraction of lens and insertion of prosthetic intraocular lens							1995001	Stripping of cerebral meninges	A17.9	Unspecified therapeutic endoscopic operations on ventricle of brain	2811005	Cineradiography of pharynx	A34.1	Exploration of optic nerve (ii)	19208002	Extraction of secondary membrane by discission	C53.3	Cauterisation of lesion of sclera	27998005	Repair of laceration of sclera by application of tissue glue	C54.9	Unspecified buckling operations for attachment of retina	47479005	Total body irradiation
64941009	Surgical pneumoperitoneum			78233008	Suture of peritoneum											1267006	Electrocoagulation of lesion of vagina	K49	Transluminal balloon angioplasty of coronary artery	1775004	Submaxillary incision with drainage	A25.3	Intracranial transection of trigeminal nerve (v)									2098004	Open reduction of open mandibular fracture with external fixation	A18	Diagnostic endoscopic examination of ventricle of brain	2857007	Complete pinealectomy	A36.4	Radial optic neurotomy (ii)	19320007	Nonexcisional destruction of lesion of ciliary body	C53.4	Destruction of lesion of sclera NEC	29137007	Indentation of sclera for buckling	C55	Incision of sclera	47668009	Intracavitary radium application
65542000	Excision of uterosacral ligament			78384007	Omentectomy											1292009	Magnetic resonance imaging of urinary bladder	F44.2	Partial excision of parotid gland	1813006	Cryotherapy of genital warts	A25.4	Intracranial transection of facial nerve (vii)									2166008	Bicuspidisation of aortic valve	A18.1	Diagnostic endoscopic examination of ventricle of brain and biopsy of lesion of ventricle of brain	2914003	Anterior sclerotomy	A38	Extirpation of lesion of meninges of brain	19731001	Ultrasound study of eye	C53.8	Other specified extirpation of lesion of sclera	29747000	Evisceration of ocular contents with implant into scleral shell	C55.8	Other specified incision of sclera	48616004	Bronchoscopy with excision of lesion from bronchus
65995008	Fixation of cardinal ligament			79887000	Excision of lesion of peritoneum											1315009	Reconstruction of eyebrow	Q36.2	Endoscopic placement of intrafallopian implant into remaining solitary fallopian tube	1830008	Open reduction of open sacral fracture	A25.5	Intracranial transection of acoustic nerve (viii)									2171001	Excision of tonsil tag	A18.8	Other specified diagnostic endoscopic examination of ventricle of brain	2945004	Suprapubic diverticulectomy of bladder	A38.1	Extirpation of lesion of meninges of cortex of brain	19740002	Extracapsular extraction of lens by inferior temporal route	C53.9	Unspecified extirpation of lesion of sclera	29911008	Cryotherapy of iris	C55.9	Unspecified incision of sclera	49045006	Incision of bronchus
66513002	Incision of omentum			80146002	Appendicectomy											1328002	Ilioiliac shunt	V52.2	Destruction of intervertebral disc NEC	1836002	Excision of diverticulum of ventricle of heart	A25.6	Intracranial transection of glossopharyngeal nerve (ix)									2234009	Proctosigmoidopexy	A18.9	Unspecified diagnostic endoscopic examination of ventricle of brain	2960001	Repair of fistula of cervix	A38.2	Extirpation of lesion of meninges of sphenoidal ridge of cranium	20019002	Rolling of conjunctiva	C54	Buckling operations for attachment of retina	30104007	Needling of lens capsule	C57.1	Biopsy of lesion of sclera	49528005	Local destruction of lesion of lung
66681002	Subdural-peritoneal shunt with valve			80160000	Fine needle biopsy of uterine ligament											1329005	Division of congenital web of larynx	K13.4	Percutaneous transluminal repair of defect of interatrial septum NEC	1854003	Incision of nose	A25.7	Intracranial transection of vagus nerve (x)									2242005	Reconstruction of eyelid	A20.2	Ventriculography of brain	2968008	Craniectomy with treatment of penetrating wound of brain	A38.3	Extirpation of lesion of meninges of subfrontal region of brain	20067007	Ocular fundus photography	C54.1	Overlay scleroplasty	30113009	Removal of foreign body of anterior chamber of eye by incision	C57.2	Repair of sclera	49795001	Total pneumonectomy
67976002	Endoscopy of cul-de-sac			81561002	Suture of omentum											1352009	Anterior spinal rhizotomy	K10	Repair of defect of interatrial septum	1871002	Repair of aneurysm of coronary artery	A25.8	Intracranial transection of specified cranial nerve NEC									2322003	Suture of recent wound of eyelid, direct closure, full-thickness	A22.2	Puncture of cistern of brain	3041000	Repair of stomach	A38.4	Extirpation of lesion of meninges of parasagittal region of brain	20403000	Iridocyclectomy	C54.2	Imbrication of sclera	30823003	Excision of lesion of cornea by partial keratectomy	C57.3	Graft to sclera	50078002	Anastomosis of common pulmonary trunk and left atrium, posterior wall
68141001	Plication of mesentery			82730006	Incidental appendicectomy											1366004	Inhalation therapy procedure	K32.2	Closed aortic valvotomy	1907003	Bifurcation of bone	A25.9	Unspecified intracranial transection of cranial nerve									2344008	Complicated cystorrhaphy	A22.3	Isotopic cisternography	3047001	Kowa fundus photography	A38.5	Extirpation of lesion of falx cerebri	20452001	Reattachment of choroid and retina	C54.3	Buckling of sclera and implant HFQ	30931009	Repair of choroid	C57.4	Suture of sclera	50632006	Cyclotron external beam radiation therapy
68748002	Biopsy of uterine ligament			82833003	Culdoscopy with removal of foreign body											1399002	Incision and exploration of ureter	F44.5	Excision of sublingual gland	1995001	Stripping of cerebral meninges	A26.5	Intracranial destruction of acoustic nerve (viii)									2371008	Tympanoplasty type II with graft against incus or malleus	A25.1	Intracranial transection of optic nerve (ii)	3063009	Gastroscopy through artificial stoma	A38.6	Extirpation of lesion of tentorium cerebelli	20466006	Excision of pterygium with graft	C54.4	Buckling of sclera and local or encircling explant HFQ	30946002	Encircling procedure of sclera for buckling	C59	Excision of iris	50788008	Pulmonary ventilation-perfusion study by radioactive xenon
69272002	Destruction of peritoneal tissue			83416007	Cauterisation of round ligament											1413003	Penetrating keratoplasty with homograft	Q09.5	Metroplasty	2127000	Reduction of closed sacral fracture	A26.6	Intracranial destruction of glossopharyngeal nerve (ix)									2406000	Periodontic dental consultation and report	A26	Other intracranial destruction of cranial nerve	3130004	Monitoring of cardiac output by ECG	A38.8	Other specified extirpation of lesion of meninges of brain	21123000	Iridosclerectomy	C54.5	Buckling of sclera NEC	31222007	Paracentesis of anterior chamber of eye	C59.2	Surgical iridectomy	51230002	Repair of bronchopleuromediastinal fistula
69498006	Culdoscopy with lysis of adhesions			85472003	Mesenteriopexy											1449002	Epilation	M35.8	Other specified partial excision of bladder	2166008	Bicuspidisation of aortic valve	A27	Extracranial extirpation of vagus nerve (x)									2442008	Incision of lacrimal canaliculus	A26.1	Intracranial destruction of optic nerve (ii)	3166003	Repair of salivary gland fistula	A38.9	Unspecified extirpation of lesion of meninges of brain	21491001	Removal of foreign body of ciliary body without use of magnet	C54.8	Other specified buckling operations for attachment of retina	31230008	Electrocoagulation of retina for repair of tear	C59.8	Other specified excision of iris	51534007	Oral chemotherapy for malignant neoplasm
71192002	Peritoneal dialysis			87053005	Plication of broad ligament											1457004	Truncal vagotomy with pyloroplasty and gastrostomy	M35.9	Unspecified partial excision of bladder	2171001	Excision of tonsil tag	A27.1	Extracranial truncal vagotomy									2455009	Revision of lumbosubarachnoid shunt	A26.2	Intracranial destruction of oculomotor nerve (iii)	3183007	Closure of colostomy	A39	Repair of dura	21593001	Ophthalmodynamography	C54.9	Unspecified buckling operations for attachment of retina	31944008	Chemocauterisation of corneal epithelium	C59.9	Unspecified excision of iris	52340003	Angiography of bilateral pulmonary arteries
71225000	Excision of uterine ligament			87102007	Excision of round ligament											1500007	Anastomosis of bilateral epididymides to bilateral vas deferens	M35	Partial excision of bladder	2178007	Ureterocentesis	A27.8	Other specified extracranial extirpation of vagus nerve (x)									2508002	Retrograde urography with KUB	A26.3	Intracranial destruction of trigeminal nerve (v)	3258003	Angiography of cerebral arteries	A39.2	Repair of dura of anterior fossa of cranium	21596009	Repair of uveal hernia	C55	Incision of sclera	32788008	Lamellar resection of sclera with implant	C60.2	Inclusion of iris	53168001	Repair of bronchopleurocutaneous fistula
71382001	Creation of cutaneoperitoneal fistula			89305009	Abdominal paracentesis											1533002	Ureteroplication	P25.2	Repair of urethrovaginal fistula	2242005	Reconstruction of eyelid	A27.9	Unspecified extracranial extirpation of vagus nerve (x)									2535006	Pulpectomy	A26.4	Intracranial destruction of facial nerve (vii)	3407002	Creation of lesion of spinal cord by percutaneous method	A39.3	Repair of dura of middle fossa of cranium	21608006	Destruction of cyst of iris	C55.2	Corneoscleral trephine	33095001	Fistulectomy of cornea	C60.3	Fixation of iris	54057009	Laryngotracheobronchoscopy
72741000	Creation of lumbar subarachnoid-peritoneal shunt with laminectomy			90472003	Repair of round ligament of uterus											1576000	Repair of intestinouterine fistula	C18.4	Correction of ptosis of eyelid using superior rectus muscle technique	2276001	Exploration of popliteal artery	A28	Extracranial extirpation of other cranial nerve									2552005	Incision of cerebral subarachnoid space	A26.7	Intracranial destruction of vagus nerve (x)	3498003	Total excision of pituitary gland by transsphenoidal approach	A39.4	Repair of dura of posterior fossa of cranium	22127001	Extraction of secondary membrane by mechanical fragmentation	C55.8	Other specified incision of sclera	33412005	Closure of fistula of cornea	C60.4	Iridoplasty NEC	54854003	Creation of conduit of right ventricle and pulmonary artery in repair of pulmonary artery atresia
73257006	Peritoneal dialysis catheter maintenance			112920001	Incisional biopsy of uterine ligament											1578004	Reconstruction of ossicles with stapedectomy	A75.5	Excision of splanchnic sympathetic nerve	2322003	Suture of recent wound of eyelid, direct closure, full-thickness	A28.1	Extracranial transection of trigeminal nerve (v) NEC									2564002	Creation of lumbar shunt including laminectomy	A26.8	Intracranial destruction of specified cranial nerve NEC	3562008	Rodney Smith operation, radical subtotal pancreatectomy	A39.5	Repair of dura of vault of cranium	22623003	Reconstruction of cornea	C55.9	Unspecified incision of sclera	33481008	Mechanical fragmentation of secondary membrane	C61.1	Laser trabeculoplasty	55498000	Endotracheal bronchography
73910002	Incision and exploration of subdiaphragmatic space			112980004	Repair of omental hernia											1583007	Tractotomy of mesencephalon	D01.1	Total excision of external ear	2337004	Adductor tenotomy of hip	A28.2	Extracranial transection of accessory nerve (xi) NEC									2598006	Open heart surgery	A26.9	Unspecified other intracranial destruction of cranial nerve	3605001	Reduction of ciliary body	A39.8	Other specified repair of dura	22768003	Suture of retina for reattachment	C57.1	Biopsy of lesion of sclera	34854007	Repair of filtering bleb	C61.2	Trabeculotomy	56897006	Major thoracotomy with removal of intrapulmonary foreign body
76066005	Gilliam operation on uterus			116233004	Open biopsy of uterine ligament											1585000	Lengthening of gastrocnemius muscle	G23.8	Other specified repair of diaphragmatic hernia	2344008	Complicated cystorrhaphy	A28.8	Other specified extracranial extirpation of other cranial nerve									2642003	Prefabricated post and core in addition to crown	A29.1	Excision of lesion of optic nerve (ii)	3607009	Transplantation of mesenteric tissue	A39.9	Unspecified repair of dura	23112007	Repair of retina for retinal tear or defect by xenon arc photocoagulation	C57.2	Repair of sclera	35009002	Destruction of lesion of retina	C61.3	Goniotomy	56909003	Puncture and aspiration of bronchus
76359002	Incision of haematoma of broad ligament			120174003	Incision of mesentery											1597004	Skeletal X-ray of ankle and foot	G23.9	Unspecified repair of diaphragmatic hernia	2371008	Tympanoplasty type II with graft against incus or malleus	A28.9	Unspecified extracranial extirpation of other cranial nerve									2644002	Cauterisation of liver	A30.1	Repair of optic nerve (ii)	3654008	Lingulectomy of lung	A42.1	Creation of anastomosis of dura	23379002	Cyclotomy	C57.3	Graft to sclera	35137007	Photocoagulation of ciliary body	C61.4	Goniopuncture	56970000	Central shunt with prosthetic graft
77665000	Ventrohysteropexy			120176001	Excision from mesentery											1653007	Internal fixation of bone without fracture reduction	G23	Repair of diaphragmatic hernia	2386002	Reduction of closed patellar dislocation	A29	Excision of lesion of cranial nerve									2673004	Incision and drainage of masticator space by extraoral approach	A31.1	Intracranial stereotactic neurolysis of optic nerve (ii)	3659003	Incision of inner ear	A42.2	Biopsy of lesion of meninges of brain	23598001	Discission of vitreous strands by posterior approach	C57.4	Suture of sclera	35317000	Tonometry-tonography with evaluation	C62	Incision of iris	57113004	Pulmonary ventilation study
78233008	Suture of peritoneum			120181005	Mesentery endoscopy											1678006	Endoscopic procedure of nerve	F11.4	Vestibuloplasty of mouth	2393003	Ligation of vein of lower limb	A29.1	Excision of lesion of optic nerve (ii)									2696004	Hepatic venography with haemodynamic evaluation	A32.1	Decompression of optic nerve (ii)	3664004	Repair of scleral fistula	A43	Other extirpation of lesion of meninges of brain	24670001	Transplantation of conjunctiva for pterygium	C59	Excision of iris	35552007	Repair of nonperforating laceration of cornea with removal of foreign body	C62.2	Surgical iridotomy	58074001	Bronchoplasty with graft repair
78384007	Omentectomy			120182003	Peritoneum endoscopy											1683003	Direct closure of laceration of conjunctiva	Q10.3	Dilation of cervix uteri and curettage of uterus NEC	2406000	Periodontic dental consultation and report	A29.2	Excision of lesion of oculomotor nerve (iii)									2737001	Exploratory craniotomy, infratentorial	A34.1	Exploration of optic nerve (ii)	3700004	Erysiphake extraction of cataract by intracapsular approach	A43.1	Extirpation of lesion of meninges of skull base	25019004	Reposition of iris	C59.1	Iridocyclectomy	35717002	Discission of congenital cataract	C62.3	Laser iridotomy	58079006	Repair of bronchomediastinal fistula
79887000	Excision of lesion of peritoneum			120183008	Peritoneum closure											1689004	Local excision of ovary	Q11.8	Other specified other evacuation of contents of uterus	2409007	Reattachment of extremity of foot	A29.3	Excision of lesion of trigeminal nerve (v)									2743004	Operative endoscopy of ileum	A36.4	Radial optic neurotomy (ii)	3740005	Removal of foreign body of canthus by incision	A43.2	Extirpation of lesion of meninges of skull clivus	25302008	Biopsy of iris	C59.2	Surgical iridectomy	36783002	Paracentesis of anterior chamber of eye with therapeutic release of aqueous	C62.8	Other specified incision of iris	59046001	Laryngotracheobronchoscopy with biopsy
80146002	Appendicectomy			120184002	Mesentery closure											1704001	Repair of congenital pseudoarthrosis of tibia	Q10.8	Other specified curettage of uterus	2442008	Incision of lacrimal canaliculus	A29.4	Excision of lesion of facial nerve (vii)									2752008	Incudopexy	A38	Extirpation of lesion of meninges of brain	3786007	Excision of lesion of pharynx	A43.8	Other specified other extirpation of lesion of meninges of brain	25316003	Destruction of lesion of cornea	C59.8	Other specified excision of iris	36812006	Iridectomy	C62.9	Unspecified incision of iris	59325001	Fine needle biopsy of bronchus
80160000	Fine needle biopsy of uterine ligament			120186000	Peritoneum reconstruction											1730002	Suture of skin wound of hindfoot	Q10.9	Unspecified curettage of uterus	2455009	Revision of lumbosubarachnoid shunt	A29.5	Excision of lesion of acoustic nerve (viii)									2811005	Cineradiography of pharynx	A38.1	Extirpation of lesion of meninges of cortex of brain	3796003	Excision of redundant mucosa from jejunostomy	A43.9	Unspecified other extirpation of lesion of meninges of brain	25444001	Destruction of lesion of choroid by diathermy	C59.9	Unspecified excision of iris	37256008	Repair of eye for eyeball rupture	C64.2	Excision of lesion of iris	61192001	Closure of aorticopulmonary fistula or fenestration
81561002	Suture of omentum			120188004	Mesentery reconstruction											1746005	Scleral buckling with implant	Q11.9	Unspecified other evacuation of contents of uterus	2474001	Repair of malunion of metatarsal bones	A29.6	Excision of lesion of glossopharyngeal nerve (ix)									2813008	Nephroureterocystectomy	A38.2	Extirpation of lesion of meninges of sphenoidal ridge of cranium	3799005	Radiography of adenoids	A44	Partial extirpation of spinal cord	25853004	Reattachment of choroid and retina by laser photocoagulation	C60.2	Inclusion of iris	37741003	Excision of lesion of anterior segment of eye	C64.3	Destruction of lesion of iris	61339001	Catheterisation with bronchial brush biopsy
82418001	Manchester operation on uterus			120190003	Mesentery destructive procedure											1747001	Replacement of skeletal muscle stimulator	Q11	Other evacuation of contents of uterus	2508002	Retrograde urography with KUB	A29.7	Excision of lesion of vagus nerve (x)									2857007	Complete pinealectomy	A38.3	Extirpation of lesion of meninges of subfrontal region of brain	3826004	Blepharotomy with drainage of abscess of eyelid	A44.1	Chordectomy of spinal cord	26786002	Scleral buckling	C60.3	Fixation of iris	37958004	Removal of foreign body of sclera by incision	C64.4	Biopsy of lesion of iris	62511003	Autotransplant of lung
82730006	Incidental appendicectomy			120193001	Transposition of mesentery											1753001	Resection of uveal tissue	R18.8	Other specified other caesarean delivery	2535006	Pulpectomy	A29.8	Excision of lesion of specified cranial nerve NEC									2914003	Anterior sclerotomy	A38.4	Extirpation of lesion of meninges of parasagittal region of brain	3881006	Incision and drainage of submental space by extraoral approach	A44.2	Extirpation of lesion of spinal cord NEC	27652007	Excision of meibomian gland	C60.4	Iridoplasty NEC	38487005	Closure of fistula of cornea with lamellar autograft	C64.6	Stretching of iris	62843007	Manipulation of lung
82833003	Culdoscopy with removal of foreign body			120194007	Mesentery manipulation											1770009	Mitral valvotomy	R18.9	Unspecified other caesarean delivery	2552005	Incision of cerebral subarachnoid space	A29.9	Unspecified excision of lesion of cranial nerve									2933008	Pneumogynaecography	A38.5	Extirpation of lesion of falx cerebri	3889008	Suture of lip	A44.3	Excision of lesion of intradural intramedullary spinal cord	27695006	Scarification of conjunctiva	C61.1	Laser trabeculoplasty	38616001	Thermosclerectomy	C65.2	Injection of bleb	62867004	External beam radiation therapy with radioactive caesium
83416007	Cauterisation of round ligament			120196009	Peritoneum manipulation											1774000	Nasopharyngeal rehabilitation	R18	Other caesarean delivery	2566000	Osteoplasty of radius	A30	Repair of cranial nerve									2945004	Suprapubic diverticulectomy of bladder	A38.6	Extirpation of lesion of tentorium cerebelli	3938007	Cerclage for retinal reattachment	A44.4	Excision of lesion of extradural spinal cord	27998005	Repair of laceration of sclera by application of tissue glue	C61.2	Trabeculotomy	38722003	Excision of ring of conjunctiva around cornea	C65.3	Revision of bleb NEC	63506005	Destruction of lesion of choroid by radiation therapy
85472003	Mesenteriopexy			168817000	Contrast radiography of peritoneal cavity											1775004	Submaxillary incision with drainage	N20.4	Vasotomy	2567009	Resection of rib by transaxillary approach	A30.1	Repair of optic nerve (ii)									2960001	Repair of fistula of cervix	A38.8	Other specified extirpation of lesion of meninges of brain	3942005	Cystopexy	A44.5	Excision of lesion of intradural extramedullary spinal cord	28242004	Repair of filtering bleb by corneal graft	C61.3	Goniotomy	39029006	Electromyogram examination of eye	C66	Extirpation of ciliary body	64134004	Stereotactic focused gamma radiosurgery of cerebrum
85503007	Grafting of omentum to myocardium			168819002	Pneumoperitoneum - abdomen											1813006	Cryotherapy of genital warts	T11.1	Diagnostic endoscopic examination of pleura and biopsy of lesion of pleura	2598006	Open heart surgery	A30.2	Repair of oculomotor nerve (iii)									2968008	Craniectomy with treatment of penetrating wound of brain	A38.9	Unspecified extirpation of lesion of meninges of brain	3980006	Subtotal resection of oesophagus	A44.8	Other specified partial extirpation of spinal cord	29137007	Indentation of sclera for buckling	C61.4	Goniopuncture	39153002	Reconstruction of conjunctival cul-de-sac	C66.1	Excision of ciliary body	64522003	Destruction of chorioretinal lesion by implantation of radiation source
87053005	Plication of broad ligament			174036004	Emergency appendicectomy											1830008	Open reduction of open sacral fracture	Q23.2	Salpingoophorectomy of remaining solitary fallopian tube and ovary	2642003	Prefabricated post and core in addition to crown	A30.3	Repair of trigeminal nerve (v)									3001009	Total lobectomy with bronchoplasty	A39	Repair of dura	4034004	Closed reduction of facial fracture, except mandible	A44.9	Unspecified partial extirpation of spinal cord	29664009	Iridectomy with scleral trephination	C62	Incision of iris	39195006	Thermokeratoplasty	C66.2	Cauterisation of ciliary body	64682006	Pulmonary perfusion imaging, gaseous
87102007	Excision of round ligament			174039006	Emergency excision of normal appendix											1836002	Excision of diverticulum of ventricle of heart	Q23.1	Unilateral salpingoophorectomy NEC	2644002	Cauterisation of liver	A30.4	Repair of facial nerve (vii)									3041000	Repair of stomach	A39.1	Repair of meningoencephalocele	4045001	Drainage of cerebral ventricle by incision	A45.1	Stereotactic chordotomy of spinal cord	29747000	Evisceration of ocular contents with implant into scleral shell	C62.1	Iridosclerotomy	39346000	Excision of lesion of conjunctiva	C66.3	Cryotherapy to ciliary body	64978007	Radionuclide therapy for hyperthyroidism
89305009	Abdominal paracentesis			174041007	Laparoscopic emergency appendicectomy											1854003	Incision of nose	Q24.1	Salpingoophorectomy NEC	2659008	Suture of ligament of lower extremity	A30.5	Repair of acoustic nerve (viii)									3047001	Kowa fundus photography	A39.2	Repair of dura of anterior fossa of cranium	4094001	Reduction of retroversion of uterus by pessary	A45.2	Open chordotomy of spinal cord NEC	29911008	Cryotherapy of iris	C62.2	Surgical iridotomy	40163002	Extraction of secondary membrane with capsulectomy	C66.4	Laser photocoagulation of ciliary body	65381004	Intra-articular radionuclide therapy
89529003	Coffey operation on uterus			174045003	Interval appendicectomy											1866009	Total excision of bilateral kidneys	Q07.8	Other specified abdominal excision of uterus	2673004	Incision and drainage of masticator space by extraoral approach	A30.6	Repair of glossopharyngeal nerve (ix)									3063009	Gastroscopy through artificial stoma	A39.3	Repair of dura of middle fossa of cranium	4139007	Posterior spinal cordotomy	A45.3	Myelotomy of spinal cord	29942003	Iridotomy by stab incision with transfixion for iris bombé	C62.3	Laser iridotomy	40395007	Paracentesis of anterior chamber of eye with diagnostic aspiration of aqueous	C66.5	Destruction of ciliary body NEC	65952009	Gamma ray therapy
90472003	Repair of round ligament of uterus			174064009	Repair of uterine ligaments											1871002	Repair of aneurysm of coronary artery	Q07.9	Unspecified abdominal excision of uterus	2696004	Hepatic venography with haemodynamic evaluation	A30.7	Repair of vagus nerve (x)									3130004	Monitoring of cardiac output by ECG	A39.4	Repair of dura of posterior fossa of cranium	4293000	Reduction of intussusception by laparotomy	A45.4	Open biopsy of lesion of spinal cord	30104007	Needling of lens capsule	C62.4	Correction iridodialysis NEC	40485001	Operation on pterygium with corneal graft	C66.8	Other specified extirpation of ciliary body	66088009	Pulmonary perfusion study
112913008	Incision and exploration of cul-de-sac			177055009	Excision of lesion of broad ligament of uterus											1907003	Bifurcation of bone	Q07	Abdominal excision of uterus	2697008	Stripping and ligation of saphenous vein	A30.8	Repair of specified cranial nerve NEC									3164000	Open reduction of closed mandibular fracture with interdental fixation	A39.5	Repair of dura of vault of cranium	4304000	Excision of cusp of tricuspid valve	A47	Other destruction of spinal cord	30113009	Removal of foreign body of anterior chamber of eye by incision	C62.8	Other specified incision of iris	40833009	Keratectomy	C66.9	Unspecified extirpation of ciliary body	66258007	Thoracoscopic biopsy of lung
112920001	Incisional biopsy of uterine ligament			177056005	Destruction of lesion of broad ligament of uterus											1958001	Grafting of bone of thumb with transfer of skin flap	Q07.4	Total abdominal hysterectomy NEC	2742009	Destruction of Bartholin's gland	A30.9	Unspecified repair of cranial nerve									3166003	Repair of salivary gland fistula	A39.8	Other specified repair of dura	4323007	Destruction of lesion of sclera	A47.1	Needle destruction of substantia gelatinosa of cervical spinal cord	30823003	Excision of lesion of cornea by partial keratectomy	C62.9	Unspecified incision of iris	40899005	Cauterisation of sclera	C69.1	Reformation of anterior chamber of eye	66605009	Cardiopneumopexy
112980004	Repair of omental hernia			177064004	Diathermy of lesion of uterosacral ligament											1983001	Total urethrectomy including cystostomy in female	Q43.1	Excision of wedge of ovary	2752008	Incudopexy	A31.1	Intracranial stereotactic neurolysis of optic nerve (ii)									3183007	Closure of colostomy	A39.9	Unspecified repair of dura	4336007	Lloyd-Davies operation, abdominoperineal resection	A47.2	Radiofrequency controlled thermal destruction of spinothalamic tract	30842004	Ophthalmoscopy with medical evaluation, extended, with fundus photography	C64.1	Excision of prolapsed iris	40997008	Trephine sclerectomy with implant	C69.2	Paracentesis of anterior chamber of eye	67160005	Empyemectomy with lobectomy
116233004	Open biopsy of uterine ligament			177923007	Excision of urachus											1995001	Stripping of cerebral meninges	W31.8	Other specified other autograft of bone	2811005	Cineradiography of pharynx	A31.2	Intracranial stereotactic neurolysis of oculomotor nerve (iii)									3249005	Surgical construction of filtration bleb	A42.1	Creation of anastomosis of dura	4363008	Endoscopic brush biopsy of trachea	A47.3	Percutaneous chordotomy of spinal cord	30880003	Trabeculectomy ab externo	C64.2	Excision of lesion of iris	41480002	Excision of prolapsed ciliary body	C69.4	Irrigation of anterior chamber of eye	67244001	Incision and exploration of lung
120174003	Incision of mesentery			177940003	Open extirpation of lesion of peritoneum											2021001	Internal fixation of radius and ulna without fracture reduction	W31.9	Unspecified other autograft of bone	2837008	Transposition of ulnar nerve at elbow	A31.3	Intracranial stereotactic neurolysis of trigeminal nerve (v)									3258003	Angiography of cerebral arteries	A42.2	Biopsy of lesion of meninges of brain	4387005	Valvuloplasty of pulmonary valve in total repair of tetralogy of Fallot	A47.8	Other specified other destruction of spinal cord	30931009	Repair of choroid	C64.3	Destruction of lesion of iris	41496004	Ophthalmic echography with amplitude quantitation, A-mode	C71	Extracapsular extraction of lens	67361001	Pulmonary ventilation-perfusion study by radioactive nitrogen
120176001	Excision from mesentery			177941004	Open excision of lesion of peritoneum											2080003	Angiectomy with anastomosis of lower limb artery	W32.2	Allograft of bone NEC	2843005	Revision of urinary conduit	A31.4	Intracranial stereotactic neurolysis of facial nerve (vii)									3287002	Cholecystogastrostomy	A43	Other extirpation of lesion of meninges of brain	4407008	Slitting of lacrimal canaliculus for passage of tube	A47.9	Unspecified other destruction of spinal cord	30946002	Encircling procedure of sclera for buckling	C64.4	Biopsy of lesion of iris	41515001	Electrocoagulation of retina for destruction of lesion	C71.1	Simple linear extraction of lens	68619000	Chemotherapy for non-neoplastic disease
120181005	Mesentery endoscopy			177942006	Open destruction of lesion of peritoneum											2098004	Open reduction of open mandibular fracture with external fixation	Q30.8	Other specified other repair of fallopian tube	2857007	Complete pinealectomy	A31.5	Intracranial stereotactic neurolysis of acoustic nerve (viii)									3407002	Creation of lesion of spinal cord by percutaneous method	A43.1	Extirpation of lesion of meninges of skull base	4443002	Decortication of ovary	A48.1	Biopsy of lesion of spinal cord NEC	31222007	Paracentesis of anterior chamber of eye	C64.6	Stretching of iris	42156009	Incision of abscess of sclera	C71.8	Other specified extracapsular extraction of lens	68800008	Creation of conduit of right ventricle and pulmonary artery in repair of transposition of great vessels
120182003	Peritoneum endoscopy			177960006	Destruction of lesion of omentum											2127000	Reduction of closed sacral fracture	Q30.9	Unspecified other repair of fallopian tube	2885009	Intradermal skin test	A31.6	Intracranial stereotactic neurolysis of glossopharyngeal nerve (ix)									3498003	Total excision of pituitary gland by transsphenoidal approach	A43.2	Extirpation of lesion of meninges of skull clivus	4449003	Manipulation of spinal meninges	A49	Repair of spina bifida	31230008	Electrocoagulation of retina for repair of tear	C65.2	Injection of bleb	42161006	Keratocentesis	C71.9	Unspecified extracapsular extraction of lens	70446004	Chemotherapy administration into pleural cavity requiring thoracentesis
120183008	Peritoneum closure			177961005	Biopsy of lesion of omentum											2166008	Bicuspidisation of aortic valve	W28.8	Other specified other internal fixation of bone	2908005	Destruction of haemorrhoids by cryotherapy	A31.7	Intracranial stereotactic neurolysis of vagus nerve (x)									3499006	Aspiration of vitreous with replacement	A43.8	Other specified other extirpation of lesion of meninges of brain	4511000	Restoration, inlay, composite/resin, one surface, laboratory processed	A49.2	Closure of spinal myelomeningocele	31944008	Chemocauterisation of corneal epithelium	C65.3	Revision of bleb NEC	42286009	Destructive procedure on posterior segment of eye	C72	Intracapsular extraction of lens	72109001	Repair of bronchus
120184002	Mesentery closure			177962003	Creation of omental flap											2171001	Excision of tonsil tag	W65.4	Primary open reduction of fracture dislocation of joint and internal fixation NEC	2914003	Anterior sclerotomy	A32	Other decompression of cranial nerve									3546002	Aortocoronary artery bypass graft with saphenous vein graft	A43.9	Unspecified other extirpation of lesion of meninges of brain	4516005	Iridencleisis and iridotasis	A49.3	Closure of spinal meningocele	32788008	Lamellar resection of sclera with implant	C66	Extirpation of ciliary body	42910002	Exploration of choroid	C72.1	Forceps extraction of lens	74023000	External beam radiation therapy of 1 to 25 MEV (mega electronvolt) protons
120186000	Peritoneum reconstruction			177967009	Excision of lesion of mesentery of small intestine											2178007	Ureterocentesis	W68.1	Open reduction of injury to growth plate and internal fixation HFQ	2915002	Suture of capsule of ankle	A32.1	Decompression of optic nerve (ii)									3562008	Rodney Smith operation, radical subtotal pancreatectomy	A44	Partial extirpation of spinal cord	4520009	Anastomosis of oesophagus, antesternal or antethoracic, with insertion of prosthesis	A49.8	Other specified repair of spina bifida	33095001	Fistulectomy of cornea	C66.1	Excision of ciliary body	43334009	Reformation of chamber of eye	C72.2	Suction extraction of lens	74219000	Pulmonary perfusion imaging, gaseous, with ventilation, rebreathing and washout
120188004	Mesentery reconstruction			177968004	Destruction of lesion of mesentery of small intestine											2242005	Reconstruction of eyelid	W28	Other internal fixation of bone	2945004	Suprapubic diverticulectomy of bladder	A32.2	Decompression of oculomotor nerve (iii)									3605001	Reduction of ciliary body	A44.1	Chordectomy of spinal cord	4539004	Excision of bronchogenic cyst	A49.9	Unspecified repair of spina bifida	33397002	Reattachment of choroid and retina by diathermy	C66.2	Cauterisation of ciliary body	43582002	Mechanical vitrectomy by anterior approach	C72.3	Cryoextraction of lens	74878007	Bronchotracheal anastomosis
120190003	Mesentery destructive procedure			177969007	Biopsy of lesion of mesentery of small intestine											2276001	Exploration of popliteal artery	W28.1	Application of internal fixation to bone NEC	2960001	Repair of fistula of cervix	A32.3	Decompression of trigeminal nerve (v)									3607009	Transplantation of mesenteric tissue	A44.2	Extirpation of lesion of spinal cord NEC	4558008	Anterior resection of rectum	A51.1	Extirpation of lesion of meninges of spinal cord	33412005	Closure of fistula of cornea	C66.3	Cryotherapy to ciliary body	44269004	Curette evacuation of lens	C72.8	Other specified intracapsular extraction of lens	75766009	Pulmonary ventilation study, gaseous
120193001	Transposition of mesentery			177970008	Repair of mesentery of small intestine											2322003	Suture of recent wound of eyelid, direct closure, full-thickness	W28.9	Unspecified other internal fixation of bone	2968008	Craniectomy with treatment of penetrating wound of brain	A32.4	Decompression of facial nerve (vii)									3654008	Lingulectomy of lung	A44.3	Excision of lesion of intradural intramedullary spinal cord	4581005	Coreoplasty	A51.3	Biopsy of lesion of meninges of spinal cord	33481008	Mechanical fragmentation of secondary membrane	C66.4	Laser photocoagulation of ciliary body	44291006	Cauterisation of meibomian gland	C72.9	Unspecified intracapsular extraction of lens	75935006	Thoracoscopic lobectomy of lung
120194007	Mesentery manipulation			177974004	Excision of lesion of mesentery of colon											2337004	Adductor tenotomy of hip	W17.4	Shortening of bone	2970004	Metacarpal lengthening and transfer of local flap	A32.5	Decompression of acoustic nerve (viii)									3659003	Incision of inner ear	A44.4	Excision of lesion of extradural spinal cord	4636001	Denker operation for radical maxillary antrotomy	A53.1	Cerebrospinal syringostomy	34489002	Free graft to conjunctiva	C66.5	Destruction of ciliary body NEC	44410008	Incision and expression of conjunctival follicles	C73	Incision of capsule of lens	77613002	External beam radiation therapy with iodine-125
120196009	Peritoneum manipulation			177975003	Destruction of lesion of mesentery of colon											2344008	Complicated cystorrhaphy	V30.1	Revisional laminectomy excision of cervical intervertebral disc	3026000	Tibiotalar arthrodesis	A32.6	Decompression of glossopharyngeal nerve (ix)									3664004	Repair of scleral fistula	A44.5	Excision of lesion of intradural extramedullary spinal cord	4671001	Excision of lesion from sphenoid sinus	A53.3	Creation of syringoperitoneal shunt	34524006	Anterior sclerotomy with iridectomy	C66.8	Other specified extirpation of ciliary body	44592003	Cauterisation of ulcer of cornea	C73.1	Membranectomy of lens	77648009	Excision of lesion of lung
168817000	Contrast radiography of peritoneal cavity			177976002	Biopsy of lesion of mesentery of colon											2371008	Tympanoplasty type II with graft against incus or malleus	N13.4	Biopsy of testis	3047001	Kowa fundus photography	A32.7	Decompression of vagus nerve (x)									3700004	Erysiphake extraction of cataract by intracapsular approach	A44.8	Other specified partial extirpation of spinal cord	4811009	Reconstruction of diaphragm	A53.6	Creation of lumbar subcutaneous shunt	34854007	Repair of filtering bleb	C66.9	Unspecified extirpation of ciliary body	44703001	Trabeculotomy ab externo	C73.2	Capsulotomy of anterior lens capsule	77738002	Local chemotherapy for malignant neoplasm
168819002	Pneumoperitoneum - abdomen			177977006	Repair of mesentery of colon											2386002	Reduction of closed patellar dislocation	E44.1	Excision of carina	3060007	Forequarter amputation, right	A32.8	Decompression of specified cranial nerve NEC									3740005	Removal of foreign body of canthus by incision	A44.9	Unspecified partial extirpation of spinal cord	4820000	Incision of labial fraenum	A54	Therapeutic spinal puncture	35009002	Destruction of lesion of retina	C67.1	Separation of ciliary body	44716001	Biopsy of cornea	C73.3	Capsulotomy of posterior lens capsule	78110003	Destruction of lesion of choroid by implantation of radiation source
171755005	Creation of thecoperitoneal shunt			177981006	Excision of lesion of posterior peritoneum											2393003	Ligation of vein of lower limb	J04.8	Other specified repair of liver	3061006	Complete excision of nail AND nail matrix	A32.9	Unspecified other decompression of cranial nerve									3786007	Excision of lesion of pharynx	A45.1	Stereotactic chordotomy of spinal cord	4829004	Excision of small intestine for interposition	A54.8	Other specified therapeutic spinal puncture	35137007	Photocoagulation of ciliary body	C69.1	Reformation of anterior chamber of eye	44819003	Destructive procedure of lens	C73.4	Capsulotomy of lens NEC	78603008	Biopsy of lung
171757002	Creation of lumboperitoneal shunt			177982004	Destruction of lesion of posterior peritoneum											2406000	Periodontic dental consultation and report	J04.9	Unspecified repair of liver	3130004	Monitoring of cardiac output by ECG	A33	Neurostimulation of cranial nerve									3796003	Excision of redundant mucosa from jejunostomy	A45.2	Open chordotomy of spinal cord NEC	4849008	Biopsy of ovary	A54.9	Unspecified therapeutic spinal puncture	35317000	Tonometry-tonography with evaluation	C69.2	Paracentesis of anterior chamber of eye	45031008	Fulguration of choroid	C73.8	Other specified incision of capsule of lens	79653008	Local destruction of lesion of bronchus
174036004	Emergency appendicectomy			177993002	Endoscopic resection of lesion of peritoneum											2409007	Reattachment of extremity of foot	J04	Repair of liver	3165004	Irrigation of muscle of hand	A33.8	Other specified neurostimulation of cranial nerve									3799005	Radiography of adenoids	A45.3	Myelotomy of spinal cord	4862007	Revision of anastomosis of large intestine	A55	Diagnostic spinal puncture	35552007	Repair of nonperforating laceration of cornea with removal of foreign body	C69.4	Irrigation of anterior chamber of eye	45102007	Surgical repair of posterior segment of eye	C73.9	Unspecified incision of capsule of lens	79789005	Open repair of major bronchial fistula
174039006	Emergency excision of normal appendix			178005004	Image controlled percutaneous drainage of subphrenic abscess											2442008	Incision of lacrimal canaliculus	K45	Connection of thoracic artery to coronary artery	3166003	Repair of salivary gland fistula	A33.9	Unspecified neurostimulation of cranial nerve									3826004	Blepharotomy with drainage of abscess of eyelid	A45.4	Open biopsy of lesion of spinal cord	4929000	Local perfusion of kidney	A55.3	Spinal manometry	35717002	Discission of congenital cataract	C71	Extracapsular extraction of lens	45817009	Removal of foreign body from retina by incision	C74	Other extraction of lens	80308001	Pulmonary ventilation-perfusion study by radioactive carbon
174041007	Laparoscopic emergency appendicectomy			180850006	Harvest of omentum											2455009	Revision of lumbosubarachnoid shunt	X22.3	Secondary arthroplasty of hip for correction of congenital deformity of hip	3186004	Excision of Skene's gland	A34	Exploration of cranial nerve									3881006	Incision and drainage of submental space by extraoral approach	A47	Other destruction of spinal cord	4934001	Salpingography	A83	Electroconvulsive therapy	36783002	Paracentesis of anterior chamber of eye with therapeutic release of aqueous	C71.1	Simple linear extraction of lens	46309001	Extraction of primary membranous cataract by excision	C74.3	Mechanical lensectomy	80347004	External beam radiation therapy neutrons
174045003	Interval appendicectomy			214173000	Excision of lesion of uterine ligament											2474001	Repair of malunion of metatarsal bones	E01.8	Other specified excision of nose	3190002	Epilation by forceps	A34.1	Exploration of optic nerve (ii)									3889008	Suture of lip	A47.1	Needle destruction of substantia gelatinosa of cervical spinal cord	4987001	Osteoplasty of cranium with flap of bone	A83.8	Other specified electroconvulsive therapy	36812006	Iridectomy	C71.3	Aspiration of lens	46697004	Incision of zeisian gland	C74.8	Other specified other extraction of lens	81070005	Bronchoscopy through tracheostomy with biopsy of lung
174064009	Repair of uterine ligaments			223306006	Electrocoagulation of broad ligament											2480009	Debridement of skin, subcutaneous tissue, muscle and bone	E01.9	Unspecified excision of nose	3204007	Destructive procedure of nerve	A34.2	Exploration of oculomotor nerve (iii)									3938007	Cerclage for retinal reattachment	A47.2	Radiofrequency controlled thermal destruction of spinothalamic tract	5105000	Endoscopy of renal pelvis	A83.9	Unspecified electroconvulsive therapy	36844005	Ophthalmoscopy with medical evaluation, extended, with ophthalmodynamometry	C71.8	Other specified extracapsular extraction of lens	46718002	Destruction of lesion of cornea by electrocauterisation	C74.9	Unspecified other extraction of lens	82651004	Suture of lung
176456009	Ligation/excision of patent processus vaginalis			224316005	Cauterisation of uterosacral ligament											2508002	Retrograde urography with KUB	E01	Excision of nose	3241008	Correction of chordee with mobilisation of urethra	A34.3	Exploration of trigeminal nerve (v)									3942005	Cystopexy	A47.3	Percutaneous chordotomy of spinal cord	5119000	Epiglottidectomy	A84.1	Electroencephalography NEC	37002005	Destruction of chorioretinal lesion by cryotherapy	C71.9	Unspecified extracapsular extraction of lens	46870009	P32 tracer study of eye	C75.2	Revision of prosthetic replacement for lens	84041000	Bronchoscopy with bronchial dilation
177055009	Excision of lesion of broad ligament of uterus			225230008	Chronic peritoneal dialysis											2514009	Manual reduction of closed supracondylar fracture of humerus with traction	E31.8	Other specified reconstruction of larynx	3258003	Angiography of cerebral arteries	A34.4	Exploration of facial nerve (vii)									3980006	Subtotal resection of oesophagus	A47.8	Other specified other destruction of spinal cord	5212002	Excision of lesion of lacrimal gland by frontal approach	A84.6	Pattern electroretinography	37182005	Corneoscleral suture	C72	Intracapsular extraction of lens	47130006	Conjunctivoplasty with extensive rearrangement	C77.1	Capsulectomy	84200003	Angiography of pulmonary arteries
177056005	Destruction of lesion of broad ligament of uterus			225231007	Stab peritoneal dialysis											2535006	Pulpectomy	E31.9	Unspecified reconstruction of larynx	3326006	Excision of bunionette	A34.5	Exploration of acoustic nerve (viii)									3991004	Magnetic resonance imaging of pelvis, prostate and bladder	A47.9	Unspecified other destruction of spinal cord	5216004	Three dimensional ultrasound imaging of heart	B01	Excision of pituitary gland	37256008	Repair of eye for eyeball rupture	C72.1	Forceps extraction of lens	47242009	Excision of lesion of anterior chamber of eye	C77.3	Biopsy of lesion of lens	84840003	Total lobectomy of lung with concomitant decortication
177063005	Endoscopic suspension of uterus			235313004	Non-emergency appendicectomy											2552005	Incision of cerebral subarachnoid space	E31	Reconstruction of larynx	3338002	Open reduction of open radial shaft fracture	A34.6	Exploration of glossopharyngeal nerve (ix)									4034004	Closed reduction of facial fracture, except mandible	A48.1	Biopsy of lesion of spinal cord NEC	5243009	Suture of adenoid fossa	B01.1	Transethmoidal hypophysectomy	37709009	Thermocauterisation of sclera with iridectomy	C72.2	Suction extraction of lens	47470009	Shortening of sclera for repair of retinal detachment	C79.1	Vitrectomy using anterior approach	85041007	Formation of conduit of right ventricle and pulmonary artery in repair of pulmonary artery atresia in truncus arteriosus
177064004	Diathermy of lesion of uterosacral ligament			235316007	Malone's operation											2564002	Creation of lumbar shunt including laminectomy	E40.1	Reconstruction of trachea and anastomosis HFQ	3407002	Creation of lesion of spinal cord by percutaneous method	A34.7	Exploration of vagus nerve (x)									4045001	Drainage of cerebral ventricle by incision	A49	Repair of spina bifida	5267001	Ligation of adrenal artery	B01.2	Trans-sphenoidal hypophysectomy	37741003	Excision of lesion of anterior segment of eye	C72.3	Cryoextraction of lens	47487006	Excision of lesion of iris	C79.2	Vitrectomy using pars plana approach	85257004	Destruction of chorioretinal lesion by radiation therapy
177923007	Excision of urachus			236936007	Repair of broad ligament tear											2566000	Osteoplasty of radius	E40.3	Reconstruction of trachea NEC	3418002	Discectomy of spine	A34.8	Exploration of specified cranial nerve NEC									4094001	Reduction of retroversion of uterus by pessary	A49.1	Freeing of spinal tether NEC	5290006	Incision and drainage of Ludwig's angina	B01.3	Trans-septal hypophysectomy	37958004	Removal of foreign body of sclera by incision	C72.8	Other specified intracapsular extraction of lens	48507008	Iridesis	C79.5	Internal tamponade of retina using gas	86112008	Bronchoplasty
177940003	Open extirpation of lesion of peritoneum			238237003	Excision of urachal fistula											2567009	Resection of rib by transaxillary approach	E54.8	Other specified excision of lung	3498003	Total excision of pituitary gland by transsphenoidal approach	A34.9	Unspecified exploration of cranial nerve									4102006	Root canal therapy, anterior, excluding final restoration	A49.2	Closure of spinal myelomeningocele	5316002	Closed osteotomy of mandibular ramus	B01.4	Transcranial hypophysectomy	38487005	Closure of fistula of cornea with lamellar autograft	C72.9	Unspecified intracapsular extraction of lens	48696000	Provocative test for increased intraocular pressure for glaucoma	C79.6	Internal tamponade of retina using liquid	86642005	Creation of shunt of descending aorta to pulmonary artery
177941004	Open excision of lesion of peritoneum			238241004	Excision of sinus of urachus											2580007	Transplant of hair follicles to scalp	E54.9	Unspecified excision of lung	3559005	Insertion of ureteral stent with ureterotomy	A36.2	Anastomosis of cranial nerve NEC									4119008	Intracranial phlebectomy with anastomosis	A49.3	Closure of spinal meningocele	5384005	Excision of part of frontal cortex	B01.8	Other specified excision of pituitary gland	38616001	Thermosclerectomy	C73	Incision of capsule of lens	49181006	Paracentesis of anterior chamber of eye with removal of blood by irrigation	C80.1	Peel of epiretinal fibroglial membrane	86811003	Pulmonary ventilation study, aerosol
177942006	Open destruction of lesion of peritoneum			238244007	Excision of patent urachus											2598006	Open heart surgery	E54	Excision of lung	3605001	Reduction of ciliary body	A36.3	Biopsy of lesion of cranial nerve									4139007	Posterior spinal cordotomy	A49.4	Complex freeing of spinal tether	5415002	Destruction of lesion of liver	B01.9	Unspecified excision of pituitary gland	38646003	Transposition of pterygium with graft	C73.1	Membranectomy of lens	49288009	Irrigation of anterior chamber of eye	C80.2	Peel of internal limiting membrane	87101000	Excision of lesion of bronchus
177960006	Destruction of lesion of omentum			238245008	Excision of cyst of urachus											2642003	Prefabricated post and core in addition to crown	F04.8	Other specified other reconstruction of lip	3654008	Lingulectomy of lung	A36.4	Radial optic neurotomy (ii)									4293000	Reduction of intussusception by laparotomy	A49.8	Other specified repair of spina bifida	5452002	Core needle biopsy of thymus	B02	Destruction of pituitary gland	38722003	Excision of ring of conjunctiva around cornea	C73.2	Capsulotomy of anterior lens capsule	49999004	Irrigation of eye	C80.3	Delamination of epiretinal fibrovascular membrane	87387006	Fibreoptic bronchoscopy with biopsy of bronchus
177961005	Biopsy of lesion of omentum			238299003	Excision of cyst of mesentery											2644002	Cauterisation of liver	F04.9	Unspecified other reconstruction of lip	3659003	Incision of inner ear	A36.5	Denervation of trigeminal nerve (v)									4304000	Excision of cusp of tricuspid valve	A49.9	Unspecified repair of spina bifida	5517007	Restoration, inlay, porcelain/ceramic, per tooth, in addition to inlay	B02.1	Cryotherapy to pituitary gland	38948000	Lamellar keratoplasty with autograft	C73.3	Capsulotomy of posterior lens capsule	50141002	Scleral buckling with vitreous implant	C80.4	Segmentation of epiretinal fibrovascular membrane	87674005	Pulmonary ventilation study, total
177962003	Creation of omental flap			238303008	Debridement of lesion of peritoneum											2646000	Incision and exploration of vas deferens	F04	Other reconstruction of lip	3664004	Repair of scleral fistula	A38	Extirpation of lesion of meninges of brain									4321009	Angiography of bilateral lower extremity arteries	A51.1	Extirpation of lesion of meninges of spinal cord	5572009	Incision of kidney pelvis	B02.3	Injection of destructive substance into pituitary gland NEC	39029006	Electromyogram examination of eye	C73.4	Capsulotomy of lens NEC	50518004	Division of vitreous cicatricial bands by posterior approach	C80.6	Removal of subretinal membrane NEC	87776000	Intra-arterial infusion of antineoplastic agent
177967009	Excision of lesion of mesentery of small intestine			238304002	Destruction of lesion of peritoneum											2659008	Suture of ligament of lower extremity	F40.8	Other specified other repair of other part of mouth	3666002	Peripheral neurorrhaphy	A38.1	Extirpation of lesion of meninges of cortex of brain									4323007	Destruction of lesion of sclera	A51.3	Biopsy of lesion of meninges of spinal cord	5632009	Open biopsy of bronchus	B02.8	Other specified destruction of pituitary gland	39153002	Reconstruction of conjunctival cul-de-sac	C73.8	Other specified incision of capsule of lens	50538003	Discission of membranous cataract, primary	C81.8	Other specified photocoagulation of retina for detachment	88039007	Transplant of lung
177968004	Destruction of lesion of mesentery of small intestine			238305001	Biopsy of lesion of peritoneal cavity											2673004	Incision and drainage of masticator space by extraoral approach	F40	Other repair of other part of mouth	3673007	Leadbetter urethral reconstruction	A38.2	Extirpation of lesion of meninges of sphenoidal ridge of cranium									4336007	Lloyd-Davies operation, abdominoperineal resection	A53.1	Cerebrospinal syringostomy	5669007	Portable electroencephalogram awake and asleep with stimulation	B02.9	Unspecified destruction of pituitary gland	39195006	Thermokeratoplasty	C73.9	Unspecified incision of capsule of lens	51081001	Cauterisation of superficial pannus	C81.9	Unspecified photocoagulation of retina for detachment	88628008	Ultrasonography of lung
177969007	Biopsy of lesion of mesentery of small intestine			238306000	Needle biopsy of lesion of peritoneal cavity											2696004	Hepatic venography with haemodynamic evaluation	F40.9	Unspecified other repair of other part of mouth	3700004	Erysiphake extraction of cataract by intracapsular approach	A38.3	Extirpation of lesion of meninges of subfrontal region of brain									4339000	Repair of nasolabial fistula	A53.2	Creation of thecoperitoneal shunt	5721002	Repair of eyebrow	B04.1	Excision of lesion of pituitary gland	39243005	Mechanical fragmentation of cataract with extraction by posterior route	C74	Other extraction of lens	51683002	Radial keratotomy	C82	Destruction of lesion of retina	89118008	Fluoroscopic localisation for transbronchial biopsy
177970008	Repair of mesentery of small intestine			238307009	Transposition of omentum											2697008	Stripping and ligation of saphenous vein	Q39.8	Other specified diagnostic endoscopic examination of fallopian tube	3740005	Removal of foreign body of canthus by incision	A38.4	Extirpation of lesion of meninges of parasagittal region of brain									4341004	Complete submucous resection of turbinate	A53.3	Creation of syringoperitoneal shunt	5722009	Surgical reanastomosis of colon	B04.2	Biopsy of lesion of pituitary gland	39346000	Excision of lesion of conjunctiva	C74.3	Mechanical lensectomy	51811007	Incision of hordeolum	C82.1	Cauterisation of lesion of retina	89862001	Repair of lung
177974004	Excision of lesion of mesentery of colon			238318009	Continuous ambulatory peritoneal dialysis											2716009	Dermal-fat-fascia graft	Q39.9	Unspecified diagnostic endoscopic examination of fallopian tube	3749006	Reduction of closed ischial fracture	A38.5	Extirpation of lesion of falx cerebri									4344007	Cryopexy	A53.4	Creation of lumboperitoneal shunt	5806001	Revision of tracheostomy scar	B04.3	Decompression of pituitary gland	40073002	Penetrating keratoplasty in pseudophakia	C74.8	Other specified other extraction of lens	51839008	Extraction of primary membranous cataract by needling	C82.2	Cryotherapy to lesion of retina	90249002	Pneumocentesis
177975003	Destruction of lesion of mesentery of colon			238319001	Continuous cycling peritoneal dialysis											2737001	Exploratory craniotomy, infratentorial	Q39	Diagnostic endoscopic examination of fallopian tube	3778007	Manipulation of scrotal tissue	A38.6	Extirpation of lesion of tentorium cerebelli									4363008	Endoscopic brush biopsy of trachea	A53.6	Creation of lumbar subcutaneous shunt	5892005	Mastoid antrotomy	B04.4	Exploration of pituitary gland	40163002	Extraction of secondary membrane with capsulectomy	C74.9	Unspecified other extraction of lens	53524009	Ophthalmoscopy	C82.3	External beam radiotherapy to lesion of retina	91160008	Transcricoid bronchography
177976002	Biopsy of lesion of mesentery of colon			238321006	Intermittent peritoneal dialysis											2742009	Destruction of Bartholin's gland	E20.1	Total adenoidectomy	3784005	Delayed hypersensitivity skin test for SK-SD	A38.8	Other specified extirpation of lesion of meninges of brain									4387005	Valvuloplasty of pulmonary valve in total repair of tetralogy of Fallot	A54	Therapeutic spinal puncture	5961007	Division of blood vessels of cornea	B06.1	Excision of pineal gland	40395007	Paracentesis of anterior chamber of eye with diagnostic aspiration of aqueous	C75.2	Revision of prosthetic replacement for lens	53528007	Curettage of conjunctiva for trachoma follicles	C82.5	Panretinal laser photocoagulation to lesion of retina	91567001	Take-down of stoma of bronchus
177977006	Repair of mesentery of colon			238322004	Tidal peritoneal dialysis											2752008	Incudopexy	F36.1	Destruction of tonsil	3786007	Excision of lesion of pharynx	A38.9	Unspecified extirpation of lesion of meninges of brain									4388000	Repair of splenocolic fistula	A54.8	Other specified therapeutic spinal puncture	6005008	Transplantation of vitreous by anterior approach	B08.1	Total thyroidectomy	40464001	Epikeratophakia	C77.1	Capsulectomy	53698007	Partial removal of vitreous by anterior approach, limbal incision	C82.6	Laser photocoagulation to lesion of retina NEC	91596000	Complete excision of lung with mediastinal dissection
177981006	Excision of lesion of posterior peritoneum			238323009	Night-time intermittent peritoneal dialysis											2811005	Cineradiography of pharynx	M22.1	Suture of ureter	3799005	Radiography of adenoids	A39	Repair of dura									4407008	Slitting of lacrimal canaliculus for passage of tube	A54.9	Unspecified therapeutic spinal puncture	6019008	Endoscopy of large intestine	B17	Transplantation of thymus gland	40485001	Operation on pterygium with corneal graft	C77.3	Biopsy of lesion of lens	54085006	Removal of foreign body of ciliary body by incision	C82.8	Other specified destruction of lesion of retina	108290001	Radiation oncology AND/OR radiotherapy
177982004	Destruction of lesion of posterior peritoneum			241479003	Subphrenic US scan											2813008	Nephroureterocystectomy	N06.8	Other specified other excision of testis	3826004	Blepharotomy with drainage of abscess of eyelid	A39.2	Repair of dura of anterior fossa of cranium									4443002	Decortication of ovary	A55	Diagnostic spinal puncture	6025007	Laparoscopic appendicectomy	B17.1	Allotransplantation of thymus gland	40833009	Keratectomy	C79.1	Vitrectomy using anterior approach	54513001	Ophthalmic mucous membrane test	C82.9	Unspecified destruction of lesion of retina	112813007	Reimplantation of pulmonary artery for hemitruncus repair
177983009	Biopsy of lesion of posterior peritoneum			250073009	Suture of broad ligament of uterus											2837008	Transposition of ulnar nerve at elbow	N06.3	Orchidectomy NEC	3828003	Open biopsy of vertebral body of thoracic region	A39.3	Repair of dura of middle fossa of cranium									4449003	Manipulation of spinal meninges	A55.3	Spinal manometry	6029001	Augmentation of outflow tract of pulmonary valve	B17.8	Other specified transplantation of thymus gland	40899005	Cauterisation of sclera	C79.2	Vitrectomy using pars plana approach	54755008	Destruction of lesion of eye	C83	Translocation of retina	113117004	External beam radiation therapy particulate radiation
177993002	Endoscopic resection of lesion of peritoneum			252892001	Peritoneal equilibration test											2843005	Revision of urinary conduit	N06.9	Unspecified other excision of testis	3864002	Excisional biopsy of scrotum	A39.4	Repair of dura of posterior fossa of cranium									4511000	Restoration, inlay, composite/resin, one surface, laboratory processed	A83	Electroconvulsive therapy	6082008	Perforation of footplate	B17.9	Unspecified transplantation of thymus gland	40997008	Trephine sclerectomy with implant	C79.5	Internal tamponade of retina using gas	56072006	Ophthalmoscopy with medical evaluation, extended, for retinal detachment mapping	C83.1	Pigment epithelium translocation of retina	113120007	Interstitial brachytherapy
178005004	Image controlled percutaneous drainage of subphrenic abscess			265083008	Shortening of broad ligament of uterus											2857007	Complete pinealectomy	N06	Other excision of testis	3880007	Excision of lesion of fibula	A39.5	Repair of dura of vault of cranium									4516005	Iridencleisis and iridotasis	A83.8	Other specified electroconvulsive therapy	6092000	Aspiration of nasal sinus by puncture	B18	Excision of thymus gland	41480002	Excision of prolapsed ciliary body	C79.6	Internal tamponade of retina using liquid	56204000	Ophthalmodynamometry	C83.2	Macular translocation three hundred and sixty degrees	115959002	Stereotactic radiosurgery
180850006	Harvest of omentum			274959006	Morison omentopexy											2885009	Intradermal skin test	Q49.9	Unspecified therapeutic endoscopic operations on ovary	3881006	Incision and drainage of submental space by extraoral approach	A39.8	Other specified repair of dura									4520009	Anastomosis of oesophagus, antesternal or antethoracic, with insertion of prosthesis	A83.9	Unspecified electroconvulsive therapy	6119006	Local destruction of lesion of bony palate	B18.1	Trans-sternal thymectomy	41496004	Ophthalmic echography with amplitude quantitation, A-mode	C80.1	Peel of epiretinal fibroglial membrane	57103007	Reattachment of retina by diathermy	C83.3	Limited macular translocation	115960007	Total skin electron beam therapy
214173000	Excision of lesion of uterine ligament			274960001	Talma omentopexy											2908005	Destruction of haemorrhoids by cryotherapy	Q50.9	Unspecified diagnostic endoscopic examination of ovary	3889008	Suture of lip	A39.9	Unspecified repair of dura									4539004	Excision of bronchogenic cyst	A84.1	Electroencephalography NEC	6130009	Surgical exposure of impacted or unerupted tooth to aid eruption	B18.2	Transcervical thymectomy	41515001	Electrocoagulation of retina for destruction of lesion	C80.2	Peel of internal limiting membrane	57551006	Iridotasis	C83.8	Other specified translocation of retina	116030005	Wedge biopsy of lung
223306006	Electrocoagulation of broad ligament			275245003	Tru-cut biopsy of lesion of peritoneal cavity											2914003	Anterior sclerotomy	Q49	Therapeutic endoscopic operations on ovary	3917001	Excisional biopsy of phalanges of foot	A42.1	Creation of anastomosis of dura									4558008	Anterior resection of rectum	A84.5	Electroretinography NEC	6146001	Repair of heart septum with prosthesis	B18.8	Other specified excision of thymus gland	41681008	Destruction of chorioretinal lesion by xenon arc photocoagulation	C80.3	Delamination of epiretinal fibrovascular membrane	58388006	Repair of laceration of conjunctiva	C83.9	Unspecified translocation of retina	116165008	Bronchial sleeve resection with pulmonary resection
224316005	Cauterisation of uterosacral ligament			276189003	Excision of broad ligament											2915002	Suture of capsule of ankle	Q50	Diagnostic endoscopic examination of ovary	3938007	Cerclage for retinal reattachment	A42.2	Biopsy of lesion of meninges of brain									4570007	Chemopallidectomy	A84.6	Pattern electroretinography	6190006	Colopexy	B18.9	Unspecified excision of thymus gland	42101009	Penetrating keratoplasty	C80.4	Segmentation of epiretinal fibrovascular membrane	58519008	Implantation of retinal attachment with buckling	C84.1	Epiretinal dissection	118640001	Radioimmunotherapy
225230008	Chronic peritoneal dialysis			276974006	Partial omentectomy											2933008	Pneumogynaecography	N17.8	Other specified excision of vas deferens	3942005	Cystopexy	A43	Other extirpation of lesion of meninges of brain									4581005	Coreoplasty	B01	Excision of pituitary gland	6221005	Suture of colon	B20.1	Biopsy of lesion of thymus gland	42156009	Incision of abscess of sclera	C80.6	Removal of subretinal membrane NEC	58889009	Laserpexy	C84.2	Excision of lesion of retina NEC	119730004	Bronchus excision
225231007	Stab peritoneal dialysis			307581005	Laparoscopic interval appendicectomy											2945004	Suprapubic diverticulectomy of bladder	N17.9	Unspecified excision of vas deferens	3968003	Facetectomy of vertebra	A43.1	Extirpation of lesion of meninges of skull base									4593001	Cauterisation of sclera with iridectomy	B01.1	Transethmoidal hypophysectomy	6231003	Grafting of palate	B20.2	Exploration of thymus gland	42161006	Keratocentesis	C81	Photocoagulation of retina for detachment	59465003	Destruction of lesion of cornea by cryotherapy	C84.3	Biopsy of lesion of retina	119736005	Bronchus closure
230816002	Creation of subdural-peritoneal shunt			359688006	Incision and drainage of cul-de-sac											2960001	Repair of fistula of cervix	N17	Excision of vas deferens	3998005	Bone imaging of limited area	A43.2	Extirpation of lesion of meninges of skull clivus									4636001	Denker operation for radical maxillary antrotomy	B01.2	Trans-sphenoidal hypophysectomy	6274000	Excision of aural glomus tumour, extended, extratemporal	B22	Excision of adrenal gland	42286009	Destructive procedure on posterior segment of eye	C81.1	Xenon photocoagulation of retina for detachment	59669002	Fistulisation of sclera by trephination	C84.4	Retinal vascular sheathotomy	119738006	Bronchus reconstruction
235313004	Non-emergency appendicectomy			359902008	Repair of abdominal sinus											2968008	Craniectomy with treatment of penetrating wound of brain	N01.1	Excision of scrotum	4034004	Closed reduction of facial fracture, except mandible	A43.8	Other specified other extirpation of lesion of meninges of brain									4640005	Ligation of fallopian tubes by abdominal approach	B01.3	Trans-septal hypophysectomy	6370006	Chemosurgery of stomach lesion	B22.3	Unilateral adrenalectomy	42910002	Exploration of choroid	C81.2	Laser photocoagulation of retina for detachment	59959006	Repair of eye	C84.6	Retinotomy NEC	119741002	Bronchus destructive procedure
235316007	Malone's operation			359975006	Repair of hernia cul-de-sac											2970004	Metacarpal lengthening and transfer of local flap	N18.2	Suture of vas deferens NEC	4045001	Drainage of cerebral ventricle by incision	A43.9	Unspecified other extirpation of lesion of meninges of brain									4671001	Excision of lesion from sphenoid sinus	B01.4	Transcranial hypophysectomy	6433003	Closed heart valvotomy of mitral valve	B22.4	Partial adrenalectomy	43111005	Destruction of lesion of retina by implantation of radiation source	C81.8	Other specified photocoagulation of retina for detachment	60177007	Mechanical vitrectomy	C85	Fixation of retina	119743004	Bronchus transplantation
236213005	Partial cystectomy with excision of urachal remnant			359978008	Repair of pouch of Douglas											2971000	Closure of urethrovaginal fistula	N03.6	Reconstruction of scrotum	4094001	Reduction of retroversion of uterus by pessary	A44	Partial extirpation of spinal cord									4758006	Incudostapediopexy	B01.8	Other specified excision of pituitary gland	6473009	Suture of old obstetrical laceration of uterus	B22.8	Other specified excision of adrenal gland	43334009	Reformation of chamber of eye	C81.9	Unspecified photocoagulation of retina for detachment	60204005	Cauterisation of conjunctival lesion	C85.1	Retinopexy using cryotherapy	119744005	Bronchus manipulation
236936007	Repair of broad ligament tear			359981003	Obliteration of cul-de-sac											3001009	Total lobectomy with bronchoplasty	N01.8	Other specified extirpation of scrotum	4139007	Posterior spinal cordotomy	A44.1	Chordectomy of spinal cord									4811009	Reconstruction of diaphragm	B01.9	Unspecified excision of pituitary gland	6480006	Urinary bladder residual urine study	B22.9	Unspecified excision of adrenal gland	43582002	Mechanical vitrectomy by anterior approach	C82	Destruction of lesion of retina	60656008	Corneal transplant	C85.3	Retinopexy using mechanical tacks	119746007	Lung excision
238237003	Excision of urachal fistula			361168006	Suture of uterosacral ligament											3026000	Tibiotalar arthrodesis	N01.9	Unspecified extirpation of scrotum	4154001	Incision and drainage of penis	A44.2	Extirpation of lesion of spinal cord NEC									4820000	Incision of labial fraenum	B02	Destruction of pituitary gland	6486000	Curettage of sclera	B23.1	Excision of lesion of aberrant adrenal tissue	44269004	Curette evacuation of lens	C82.1	Cauterisation of lesion of retina	60712003	Excision of lesion of sclera	C85.4	Retinopexy using tissue adhesive	119753003	Lung closure
238241004	Excision of sinus of urachus			361176008	Denervation of uterosacral nerves											3047001	Kowa fundus photography	Q01.8	Other specified excision of cervix uteri	4165006	Delayed hypersensitivity skin test for staphage lysate	A44.3	Excision of lesion of intradural intramedullary spinal cord									4829004	Excision of small intestine for interposition	B02.1	Cryotherapy to pituitary gland	6519001	Operation on multiple extraocular muscles with temporary detachment from globe	B23.2	Exploration of aberrant adrenal tissue	44291006	Cauterisation of meibomian gland	C82.2	Cryotherapy to lesion of retina	61553000	Ophthalmic biometry by ultrasound echography, A-mode	C85.5	Retinopexy NEC	119755005	Lung reconstruction
238244007	Excision of patent urachus			373647002	Fine needle aspiration of lesion of peritoneal cavity											3060007	Forequarter amputation, right	Q01.9	Unspecified excision of cervix uteri	4304000	Excision of cusp of tricuspid valve	A44.4	Excision of lesion of extradural spinal cord									4849008	Biopsy of ovary	B02.3	Injection of destructive substance into pituitary gland NEC	6562000	Destruction of lesion of tongue	B25.1	Excision of lesion of adrenal gland	44317007	Reattachment of choroid and retina by cryotherapy	C82.3	External beam radiotherapy to lesion of retina	61732007	Trephine sclerectomy	C85.8	Other specified fixation of retina	119756006	Lung destructive procedure
238245008	Excision of cyst of urachus			387715005	Peritoneal lavage											3061006	Complete excision of nail AND nail matrix	Q01	Excision of cervix uteri	4323007	Destruction of lesion of sclera	A44.5	Excision of lesion of intradural extramedullary spinal cord									4862007	Revision of anastomosis of large intestine	B02.8	Other specified destruction of pituitary gland	6567006	Pulmonary valve commissurotomy by transvenous balloon method	B25.2	Biopsy of lesion of adrenal gland NEC	44329003	Excision of prolapsed iris	C82.5	Panretinal laser photocoagulation to lesion of retina	61779007	Reinsertion of implant of eyeball with conjunctival graft	C85.9	Unspecified fixation of retina	149109009	Bronchoscopic destruction of bronchial lesion
238294008	Application of haemostatic agent to peritoneal cavity			387716006	Peritoneal lavage, initial											3090000	Aneurysmectomy with graft replacement of lower limb artery	R30.1	Repositioning of inverted delivered uterus	4348005	Musculoplasty of hand	A44.8	Other specified partial extirpation of spinal cord									4877004	Extracapsular extraction of lens with iridectomy	B02.9	Unspecified destruction of pituitary gland	6639006	Replacement of obstructed valve in shunt system	B25.3	Embolisation of adrenal gland	44410008	Incision and expression of conjunctival follicles	C82.6	Laser photocoagulation to lesion of retina NEC	62178009	Cauterisation of iris	C86.1	Biopsy of lesion of eye NEC	152198000	Brachytherapy
238299003	Excision of cyst of mesentery			387824007	Incision and drainage of subdiaphragmatic abscess											3130004	Monitoring of cardiac output by ECG	Q23.3	Unilateral salpingectomy NEC	4363008	Endoscopic brush biopsy of trachea	A44.9	Unspecified partial extirpation of spinal cord									4895001	Construction of sigmoid bladder	B04.1	Excision of lesion of pituitary gland	6650009	Radionuclide lacrimal flow study	C01	Excision of eye	44592003	Cauterisation of ulcer of cornea	C82.8	Other specified destruction of lesion of retina	62196000	Destructive procedure of cornea	C86.2	Repair of globe	168520004	Radiotherapy for immunosuppression
238303008	Debridement of lesion of peritoneum			387826009	Incision and drainage of subphrenic space											3164000	Open reduction of closed mandibular fracture with interdental fixation	Q23.4	Salpingectomy of remaining solitary fallopian tube NEC	4380007	Transposition of vulvar tissue	A45.1	Stereotactic chordotomy of spinal cord									4929000	Local perfusion of kidney	B04.2	Biopsy of lesion of pituitary gland	6670003	Closure of external fistula of trachea	C01.1	Exenteration of orbit	44703001	Trabeculotomy ab externo	C82.9	Unspecified destruction of lesion of retina	62236008	Delimiting keratotomy	C86.3	Suture of eye NEC	168521000	Radiotherapy for haemopoietic irradiation
238304002	Destruction of lesion of peritoneum			428648006	Automated peritoneal dialysis											3165004	Irrigation of muscle of hand	Q24.2	Salpingectomy NEC	4387005	Valvuloplasty of pulmonary valve in total repair of tetralogy of Fallot	A45.2	Open chordotomy of spinal cord NEC									4930005	Repair of thoracogastric fistula	B04.3	Decompression of pituitary gland	6682007	Reattachment of amputated ear	C01.2	Enucleation of eye	44716001	Biopsy of cornea	C83	Translocation of retina	62428002	Suture of cornea	C87	Evaluation of retina	168522007	Radiotherapy for lymphatic irradiation
238305001	Biopsy of lesion of peritoneal cavity			430104008	Fine needle aspiration biopsy of peritoneum											3166003	Repair of salivary gland fistula	Q30.1	Reconstruction of fallopian tube	4407008	Slitting of lacrimal canaliculus for passage of tube	A45.3	Myelotomy of spinal cord									4934001	Salpingography	B04.4	Exploration of pituitary gland	6704000	Repair of parasternal diaphragmatic hernia	C01.3	Evisceration of eye	44819003	Destructive procedure of lens	C83.1	Pigment epithelium translocation of retina	62935003	Incision of cornea	C87.1	Digital imaging of retina	168523002	Preoperative course of radiotherapy
238306000	Needle biopsy of lesion of peritoneal cavity			430105009	Fine needle aspiration biopsy of mesentery											3186004	Excision of Skene's gland	C01.8	Other specified excision of eye	4443002	Decortication of ovary	A45.4	Open biopsy of lesion of spinal cord									4987001	Osteoplasty of cranium with flap of bone	B06.1	Excision of pineal gland	6726004	Incision and drainage of appendiceal abscess by transabdominal approach	C01.8	Other specified excision of eye	45031008	Fulguration of choroid	C83.2	Macular translocation three hundred and sixty degrees	63356004	Capsulectomy of lens	C87.3	Tomography evaluation of retina	168524008	Radiotherapy - intraoperative control
238307009	Transposition of omentum			432654009	Fluoroscopy guided insertion of peritoneal dialysis catheter											3190002	Epilation by forceps	C01.9	Unspecified excision of eye	4449003	Manipulation of spinal meninges	A47	Other destruction of spinal cord									5019003	Direct laryngoscopy with biopsy	B08.1	Total thyroidectomy	6732009	Type II, early periodontitis, moderate pocket therapy	C01.9	Unspecified excision of eye	45102007	Surgical repair of posterior segment of eye	C83.3	Limited macular translocation	63506005	Destruction of lesion of choroid by radiation therapy	C87.4	Ultrasonic evaluation of retina	168525009	Postoperative course of radiotherapy
238318009	Continuous ambulatory peritoneal dialysis			443016003	Percutaneous drainage of abscess of peritoneum using computed tomography guidance											3204007	Destructive procedure of nerve	C01	Excision of eye	4489009	Neurolysis of trigeminal nerve	A47.1	Needle destruction of substantia gelatinosa of cervical spinal cord									5057003	Radical orbitomaxillectomy	B17	Transplantation of thymus gland	6745008	Indirect laryngoscopy with removal of foreign body	C02.1	Excision of lesion of orbit	45805007	Repair of filtering bleb by scleroplasty	C83.8	Other specified translocation of retina	63913004	Tonography with water provocation	C87.5	Scanning laser ophthalmoscopy evaluation of retina	168526005	Radiotherapy for analgesia
238319001	Continuous cycling peritoneal dialysis			443037006	Percutaneous drainage of abscess of appendix using computed tomography guidance											3241008	Correction of chordee with mobilisation of urethra	C47.8	Other specified closure of cornea	4511000	Restoration, inlay, composite/resin, one surface, laboratory processed	A47.2	Radiofrequency controlled thermal destruction of spinothalamic tract									5105000	Endoscopy of renal pelvis	B17.1	Allotransplantation of thymus gland	6774004	Closure of tracheostomy	C02.2	Destruction of lesion of orbit	45817009	Removal of foreign body from retina by incision	C83.9	Unspecified translocation of retina	64943007	Destruction of lesion of choroid by photocoagulation	C87.8	Other specified evaluation of retina	168527001	Radiotherapy for inflammation
238321006	Intermittent peritoneal dialysis			443040006	Removal of permanent drainage catheter from peritoneal cavity using radiologic guidance											3249005	Surgical construction of filtration bleb	C47.9	Unspecified closure of cornea	4516005	Iridencleisis and iridotasis	A47.3	Percutaneous chordotomy of spinal cord									5119000	Epiglottidectomy	B17.8	Other specified transplantation of thymus gland	6776002	Auricular aneurysmectomy	C02.8	Other specified extirpation of lesion of orbit	46275005	Outfolding of sclera for buckling	C84.1	Epiretinal dissection	64971001	Fulguration of retina	C87.9	Unspecified evaluation of retina	168528006	Palliative course of radiotherapy
238322004	Tidal peritoneal dialysis			443041005	Insertion of permanent drainage catheter into peritoneal cavity using radiologic guidance											3258003	Angiography of cerebral arteries	C47	Closure of cornea	4533003	Ligation of artery of lower limb	A47.8	Other specified other destruction of spinal cord									5212002	Excision of lesion of lacrimal gland by frontal approach	B17.9	Unspecified transplantation of thymus gland	6778001	Stereotactic biopsy of lesion of spinal cord	C02.9	Unspecified extirpation of lesion of orbit	46309001	Extraction of primary membranous cataract by excision	C84.2	Excision of lesion of retina NEC	65812008	Removal of secondary membranous cataract with iridectomy	C88	Destruction of subretinal lesion	168810003	Transglottic radiography of bilateral bronchi with contrast
238323009	Night-time intermittent peritoneal dialysis			443935000	Excision of ruptured appendix by open approach											3326006	Excision of bunionette	D03.2	Reconstruction of external ear NEC	4539004	Excision of bronchogenic cyst	A47.9	Unspecified other destruction of spinal cord									5216004	Three dimensional ultrasound imaging of heart	B18	Excision of thymus gland	6801000	Resection of mesentery	C04.1	Revision of prosthetic replacement for orbit	46562009	Incisional discission of secondary membranous cataract and anterior hyaloid	C84.3	Biopsy of lesion of retina	65839000	Ophthalmic ultrasonic foreign body localisation	C88.2	Photodynamic therapy to subretinal lesion	168811004	Transcricoid radiography of bilateral bronchi with contrast
241479003	Subphrenic US scan			446034008	Pneumography of peritoneal cavity											3338002	Open reduction of open radial shaft fracture	V30.2	Revisional hemilaminectomy excision of cervical intervertebral disc	4542005	Closed reduction of fracture of foot	A48.1	Biopsy of lesion of spinal cord NEC									5243009	Suture of adenoid fossa	B18.1	Trans-sternal thymectomy	6818001	Excision of buccal mucosa	C04.2	Revision of prosthetic replacement for eyeball	46697004	Incision of zeisian gland	C84.4	Retinal vascular sheathotomy	66241002	Repair of retina for retinal tear or defect	C88.8	Other specified destruction of subretinal lesion	168812006	Selective bronchography
250073009	Suture of broad ligament of uterus			450502006	Laparoscopic biopsy of lesion of omentum											3407002	Creation of lesion of spinal cord by percutaneous method	S37.3	Xenograft of skin to head or neck	4581005	Coreoplasty	A49	Repair of spina bifida									5267001	Ligation of adrenal artery	B18.2	Transcervical thymectomy	6833009	Closed osteotomy of mandibular angle	C05	Plastic repair of orbit	46718002	Destruction of lesion of cornea by electrocauterisation	C84.6	Retinotomy NEC	66359001	Intracapsular extraction of lens by inferior temporal route	C88.9	Unspecified destruction of subretinal lesion	169003001	Fluoroscopy - lungs
252892001	Peritoneal equilibration test			450635009	Open biopsy of lesion of peritoneal cavity											3418002	Discectomy of spine	S37.4	Xenograft of skin NEC	4636001	Denker operation for radical maxillary antrotomy	A49.2	Closure of spinal myelomeningocele									5270002	Destruction of bilateral fallopian tubes	B18.8	Other specified excision of thymus gland	6846004	Incision of pituitary gland	C05.1	Reconstruction of cavity of orbit	46870009	P32 tracer study of eye	C85	Fixation of retina	66542005	Zonulolysis with lens extraction			169021003	Fluoroscopy and radiography - lungs
265083008	Shortening of broad ligament of uterus			698973009	Insertion of programmable cystoperitoneal shunt of brain											3498003	Total excision of pituitary gland by transsphenoidal approach	K11.3	Repair of defect of interventricular septum using tissue graft NEC	4671001	Excision of lesion from sphenoid sinus	A49.3	Closure of spinal meningocele									5290006	Incision and drainage of Ludwig's angina	B18.9	Unspecified excision of thymus gland	6889000	Shortening of sclera by scleral buckling	C05.2	Plastic repair of cavity of orbit	47130006	Conjunctivoplasty with extensive rearrangement	C85.1	Retinopexy using cryotherapy	66922009	Division of goniosynechiae			169057008	Kymography - lungs
274959006	Morison omentopexy			699796007	Creation of cystoperitoneal shunt											3499006	Aspiration of vitreous with replacement	C17.1	Suture of eyelid	4707009	Partial excision of calcaneus	A49.8	Other specified repair of spina bifida									5316002	Closed osteotomy of mandibular ramus	B20.1	Biopsy of lesion of thymus gland	6976007	Craniocervical spinal fusion	C05.8	Other specified plastic repair of orbit	47242009	Excision of lesion of anterior chamber of eye	C85.2	Retinopexy using diathermy	66960000	Suture of corneal laceration			169061002	Serial radiography of lungs
274960001	Talma omentopexy			708628002	Laparoscopic biopsy of lesion of peritoneum											3546002	Aortocoronary artery bypass graft with saphenous vein graft	N07.2	Destruction of lesion of testis	4772002	Reduction of torsion of spermatic cord	A49.9	Unspecified repair of spina bifida									5384005	Excision of part of frontal cortex	B20.2	Exploration of thymus gland	7001008	Incision of lingual fraenum	C05.9	Unspecified plastic repair of orbit	47470009	Shortening of sclera for repair of retinal detachment	C85.3	Retinopexy using mechanical tacks	67991000	Extracapsular extraction of lens by linear extraction technique			169091007	Stereotactic/stereoscopic test - lungs
275245003	Tru-cut biopsy of lesion of peritoneal cavity			708680006	Imaging guided percutaneous drainage of peritoneum											3559005	Insertion of ureteral stent with ureterotomy	X22.1	Open reduction of congenital deformity of hip	4811009	Reconstruction of diaphragm	A51.1	Extirpation of lesion of meninges of spinal cord									5415002	Destruction of lesion of liver	B22	Excision of adrenal gland	7012008	Coagulation or electrocoagulation of spinal cord lesion	C06	Incision of orbit	47487006	Excision of lesion of iris	C85.4	Retinopexy using tissue adhesive	68366009	Release of encircling material of posterior segment of eye			169115000	Photofluorography of lungs
276189003	Excision of broad ligament			708819001	Laparoscopic omentectomy											3605001	Reduction of ciliary body	D28.1	Biopsy of lesion of ear NEC	4820000	Incision of labial fraenum	A51.3	Biopsy of lesion of meninges of spinal cord									5452002	Core needle biopsy of thymus	B22.1	Bilateral adrenalectomy and transposition of adrenal tissue	7053000	Puncture and drainage of spleen	C06.1	Biopsy of lesion of orbit	48507008	Iridesis	C85.5	Retinopexy NEC	68999001	Reattachment of retina by electrocoagulation			169142004	Isotope static scan lung
276974006	Partial omentectomy			708876004	Robot assisted laparoscopic appendectomy											3654008	Lingulectomy of lung	K32.3	Closed tricuspid valvotomy	4849008	Biopsy of ovary	A53.1	Cerebrospinal syringostomy									5517007	Restoration, inlay, porcelain/ceramic, per tooth, in addition to inlay	B22.2	Bilateral adrenalectomy NEC	7177008	Horizontal osteotomy of mandible	C06.3	Decompression of orbit	48696000	Provocative test for increased intraocular pressure for glaucoma	C85.8	Other specified fixation of retina	69235008	Infolding of sclera for buckling			169291001	X-ray beam therapy
282142006	Open ventrosuspension of uterus			709655003	CT guided aspiration of peritoneum											3659003	Incision of inner ear	F55.2	Dilation of submandibular duct	4904006	Dilation of anal sphincter under nonlocal anaesthesia	A53.3	Creation of syringoperitoneal shunt									5551006	Direct laryngoscopy with arytenoidectomy with operating microscope	B22.3	Unilateral adrenalectomy	7190001	Mandibular condylectomy	C06.5	Exploration of orbit	49181006	Paracentesis of anterior chamber of eye with removal of blood by irrigation	C85.9	Unspecified fixation of retina	70107009	Repair of ocular lens			169292008	Grenz ray therapy up to 10 kV
307581005	Laparoscopic interval appendicectomy			710197007	Ultrasonography of appendix											3664004	Repair of scleral fistula	F44.1	Total excision of parotid gland	4929000	Local perfusion of kidney	A53.6	Creation of lumbar subcutaneous shunt									5572009	Incision of kidney pelvis	B22.4	Partial adrenalectomy	7223004	Take-down of stoma of large intestine	C06.8	Other specified incision of orbit	49257005	Destruction of chorioretinal lesion by laser photocoagulation	C86.1	Biopsy of lesion of eye NEC	70202005	Repair of scleral staphyloma with graft			169293003	Superficial X-ray therapy 10-60 kV
359688006	Incision and drainage of cul-de-sac			710313004	Radionuclide scan of peritoneal cavity											3666002	Peripheral neurorrhaphy	E03.6	Septoplasty of nose NEC	4934001	Salpingography	A54	Therapeutic spinal puncture									5632009	Open biopsy of bronchus	B22.8	Other specified excision of adrenal gland	7239006	Proctosigmoidoscopy for dilation	C06.9	Unspecified incision of orbit	49288009	Irrigation of anterior chamber of eye	C86.2	Repair of globe	70796002	Closure of fistula of cornea with lamellar homograft			169294009	Half-deep therapy 60-150 kV
359902008	Repair of abdominal sinus			713903002	Total omentectomy											3673007	Leadbetter urethral reconstruction	A10.1	Leucotomy NEC	4957007	Cervical spinal fusion for pseudoarthrosis	A54.8	Other specified therapeutic spinal puncture									5669007	Portable electroencephalogram awake and asleep with stimulation	B22.9	Unspecified excision of adrenal gland	7246002	Kidney biopsy	C08.1	Transposition of ligament of orbit	49999004	Irrigation of eye	C86.3	Suture of eye NEC	71091006	Cryotherapy of ciliary body			169295005	Deep X-ray therapy 150-400 kV
359975006	Repair of hernia cul-de-sac			716554004	Ultrasonography guided removal of tunnelled peritoneal drain from peritoneal cavity											3691002	Wedge osteotomy of tarsals and metatarsals	C34.7	Tenotomy of combinations of muscles of eye	4987001	Osteoplasty of cranium with flap of bone	A54.9	Unspecified therapeutic spinal puncture									5721002	Repair of eyebrow	B23.1	Excision of lesion of aberrant adrenal tissue	7260000	Open biopsy of gallbladder	C08.2	Open reduction of fracture of orbit	50119002	Penetrating keratoplasty in aphakia	C87	Evaluation of retina	72019009	Mechanical vitrectomy by posterior approach			169296006	Ultrahard X-rays 400-2000 kV
359978008	Repair of pouch of Douglas			716558001	Ultrasonography guided insertion of tunnelled peritoneal drain into peritoneal cavity											3700004	Erysiphake extraction of cataract by intracapsular approach	C71.8	Other specified extracapsular extraction of lens	5065000	Reduction of closed traumatic hip dislocation with anaesthesia	A55	Diagnostic spinal puncture									5722009	Surgical reanastomosis of colon	B23.2	Exploration of aberrant adrenal tissue	7495004	Stromeyer-Little operation hepatotomy	C08.5	Internal fixation of fracture of orbit	50141002	Scleral buckling with vitreous implant	C87.1	Digital imaging of retina	72199008	Removal of foreign body from vitreous by incision			169297002	Short distance X-ray therapy
359981003	Obliteration of cul-de-sac			716562007	Fluoroscopy guided removal of tunnelled peritoneal drain from peritoneal cavity											3740005	Removal of foreign body of canthus by incision	C71.9	Unspecified extracapsular extraction of lens	5105000	Endoscopy of renal pelvis	A55.1	Radiculography									5745003	Excision ampulla of Vater with reimplantation of common duct	B25.1	Excision of lesion of adrenal gland	7553005	Excisional biopsy of eye	C09.1	Replacement of lateral canthal tendon using tarsal strip	50518004	Division of vitreous cicatricial bands by posterior approach	C87.3	Tomography evaluation of retina	72710001	Scleroplasty			169298007	Intracavitary X-ray therapy
361168006	Suture of uterosacral ligament			1197602000	High ligation of patent processus vaginalis											3749006	Reduction of closed ischial fracture	C71	Extracapsular extraction of lens	5119000	Epiglottidectomy	A55.3	Spinal manometry									5787001	Elevation of bone fragments of orbit of skull with debridement	B25.2	Biopsy of lesion of adrenal gland NEC	7613004	Dacryoadenotomy	C09.2	Replacement of lateral canthal tendon using periosteal strip	50538003	Discission of membranous cataract, primary	C87.4	Ultrasonic evaluation of retina	72713004	Incision of conjunctiva			169301006	High-energy beam therapy
361176008	Denervation of uterosacral nerves			1220539004	Endoscopic ultrasonography of peritoneum											3778007	Manipulation of scrotal tissue	P23.1	Anterior and posterior colporrhaphy NEC	5121005	Wedge osteotomy of pelvic bone	A57.1	Extirpation of lesion of spinal nerve root									5806001	Revision of tracheostomy scar	B25.3	Embolisation of adrenal gland	7647001	Incision of salivary gland	C09.3	Replacement of medial canthal tendon using periosteal strip	51081001	Cauterisation of superficial pannus	C87.5	Scanning laser ophthalmoscopy evaluation of retina	73070007	Destruction of lesion of choroid by cryotherapy			169302004	Linear accelerator photon therapy
373647002	Fine needle aspiration of lesion of peritoneal cavity			1263716008	Laparoscopic plication of uterosacral ligament											3784005	Delayed hypersensitivity skin test for SK-SD	K48.3	Open angioplasty of coronary artery	5147001	Excision of lesion of ankle joint	A57.2	Rhizotomy of spinal nerve root									5807005	Fenestration of inner ear, initial	B25.4	Exploration of adrenal gland	7656009	Isotope study for renal plasma flow	C10.1	Excision of lesion of eyebrow	51683002	Radial keratotomy	C87.8	Other specified evaluation of retina	73689008	Destruction of lesion of iris			169303009	Betatron photon therapy
387715005	Peritoneal lavage			853781000000107	Ultrasonography guided percutaneous insertion of peritoneal-amniotic shunt											3786007	Excision of lesion of pharynx	A01.1	Hemispherectomy	5151004	Manual reduction of haemorrhoids	A57.3	Radiofrequency controlled thermal destruction of spinal nerve root									5809008	Selective vagotomy with pyloroplasty and gastrostomy	C01	Excision of eye	7663009	Repair of injury of eyeball	C10.2	Hair bearing flap to eyebrow	51811007	Incision of hordeolum	C87.9	Unspecified evaluation of retina	74184007	Incisional discission of lens capsule, initial			169304003	Van der Graaff photon therapy
387716006	Peritoneal lavage, initial			1219101000000100	Peritonectomy											3799005	Radiography of adenoids	M25.1	Excision of ureterocele	5212002	Excision of lesion of lacrimal gland by frontal approach	A57.4	Injection of destructive substance into spinal nerve root									5892005	Mastoid antrotomy	C01.1	Exenteration of orbit	7664003	Incision of external auditory canal	C10.4	Suture of eyebrow	51839008	Extraction of primary membranous cataract by needling	C88	Destruction of subretinal lesion	74220006	Vitrectomy, complex			169307005	Fast-electron therapy
387824007	Incision and drainage of subdiaphragmatic abscess															3826004	Blepharotomy with drainage of abscess of eyelid	N20.5	Vasography	5216004	Three dimensional ultrasound imaging of heart	A57.5	Destruction of spinal nerve root NEC									5961007	Division of blood vessels of cornea	C01.2	Enucleation of eye	7677007	Consonant differential pressure test	C10.5	Incision of lesion of eyebrow	52318007	Corneoscleral trephination	C88.2	Photodynamic therapy to subretinal lesion	75170007	Extraction of lens of eye			169309008	Linear accelerator electrons
387826009	Incision and drainage of subphrenic space															3828003	Open biopsy of vertebral body of thoracic region	M43.3	Endoscopic overdistension of bladder NEC	5243009	Suture of adenoid fossa	A57.6	Reimplantation of spinal nerves into spinal cord									6005008	Transplantation of vitreous by anterior approach	C01.3	Evisceration of eye	7776005	Reopening of canthorrhaphy	C10.6	Biopsy of lesion of eyebrow	53524009	Ophthalmoscopy	C88.8	Other specified destruction of subretinal lesion	75227000	Excision and prosthetic replacement of lens			169310003	Betatron electron therapy
428648006	Automated peritoneal dialysis															3861005	Aneurysmectomy with anastomosis of lower limb artery	V45.3	Manipulative reduction of fracture of spine	5273000	Manual reduction of closed fracture of proximal end of ulna	A57.7	Injection of therapeutic substance around spinal nerve root									6019008	Endoscopy of large intestine	C01.8	Other specified excision of eye	7797006	Gastric polypectomy	C11.1	Excision of lesion of canthus	53528007	Curettage of conjunctiva for trachoma follicles	C88.9	Unspecified destruction of subretinal lesion	75318004	Suture of laceration of sclera			169311004	Positron therapy
430104008	Fine needle aspiration biopsy of peritoneum															3864002	Excisional biopsy of scrotum	V45.8	Other specified other reduction of fracture of spine	5290006	Incision and drainage of Ludwig's angina	A59	Excision of peripheral nerve									6025007	Laparoscopic appendicectomy	C01.9	Unspecified excision of eye	7824000	Enlargement of pre-existing atrial septal defect	C11.2	Destruction of lesion of canthus	53612009	Repair of corneal laceration with conjunctival flap			75396001	Conjunctivoplasty with reconstruction of cul-de-sac and extensive rearrangement			169314007	Proton therapy
430105009	Fine needle aspiration biopsy of mesentery															3880007	Excision of lesion of fibula	V45.9	Unspecified other reduction of fracture of spine	5298004	Incision and drainage of deep haematoma of thigh region	A59.1	Total sacrifice of peripheral nerve									6029001	Augmentation of outflow tract of pulmonary valve	C02.1	Excision of lesion of orbit	7833003	Endoscopic excision of lesion of pancreatic duct	C11.3	Correction of epicanthus	53698007	Partial removal of vitreous by anterior approach, limbal incision			75588007	Excision of lesion of cornea			169315008	Deuteron therapy
431946006	CT peritoneography															3881006	Incision and drainage of submental space by extraoral approach	S60.7	Epilation NEC	5316002	Closed osteotomy of mandibular ramus	A59.2	Partial sacrifice of peripheral nerve									6082008	Perforation of footplate	C02.2	Destruction of lesion of orbit	7898005	Destruction of lesion of retina by cryotherapy	C11.4	Correction of telecanthus	54085006	Removal of foreign body of ciliary body by incision			75732000	Vitrectomy			169317000	Neutron capture therapy
432654009	Fluoroscopy guided insertion of peritoneal dialysis catheter															3889008	Suture of lip	Q45.8	Other specified repair of ovary	5328005	Shortening of Achilles tendon	A59.8	Other specified excision of peripheral nerve									6092000	Aspiration of nasal sinus by puncture	C02.8	Other specified extirpation of lesion of orbit	7937001	Transplantation of adrenal gland	C11.5	Graft of skin to canthus	54393001	Iridectomy with corneal section and cyclectomy			75734004	Removal of foreign body from choroid by incision			169318005	Fast neutron therapy
439864002	Focused assessment with ultrasonography for trauma															3917001	Excisional biopsy of phalanges of foot	Q45.9	Unspecified repair of ovary	5384005	Excision of part of frontal cortex	A59.9	Unspecified excision of peripheral nerve									6100001	Fenestration of stapes footplate with vein graft	C02.9	Unspecified extirpation of lesion of orbit	8069005	Implantation of tricuspid valve prosthesis or synthetic device	C11.6	Canthotomy	54513001	Ophthalmic mucous membrane test			75792002	Transplantation of vitreous			169327006	Radium contact therapy
440041009	Laparotomy with removal of gastric stimulation electrodes from lesser curvature of stomach															3938007	Cerclage for retinal reattachment	Q45	Repair of ovary	5415002	Destruction of lesion of liver	A60	Destruction of peripheral nerve									6119006	Local destruction of lesion of bony palate	C04.1	Revision of prosthetic replacement for orbit	8073008	Ultrasonic guidance for aspiration of ova	C11.7	Biopsy of lesion of canthus	54755008	Destruction of lesion of eye			75903006	Destruction of lesion of retina by xenon arc photocoagulation			169328001	Beta source contact therapy
440189003	Laparotomy with replacement of gastric stimulation electrodes from lesser curvature															3942005	Cystopexy	U30.1	Tilt table testing	5433008	Skeletal X-ray of lower limb	A60.1	Enucleation of peripheral nerve									6130009	Surgical exposure of impacted or unerupted tooth to aid eruption	C04.2	Revision of prosthetic replacement for eyeball	8082002	Removal of foreign body of lacrimal gland by incision	C12	Extirpation of lesion of eyelid	54766001	Conjunctival flap, total			75985002	Serial tonometry-tonography with evaluation			169329009	Mould technique gamma/beta
443016003	Percutaneous drainage of abscess of peritoneum using computed tomography guidance															3968003	Facetectomy of vertebra	W16.3	Multiple osteotomy NEC	5479003	Select picture audiometry	A60.2	Avulsion of peripheral nerve									6146001	Repair of heart septum with prosthesis	C05	Plastic repair of orbit	8086004	Restoration, inlay, metallic, three surfaces	C12.1	Excision of lesion of eyelid NEC	56072006	Ophthalmoscopy with medical evaluation, extended, for retinal detachment mapping			76135002	Repair of conjunctiva			169331000	Combined radiotherapy
443037006	Percutaneous drainage of abscess of appendix using computed tomography guidance															3991004	Magnetic resonance imaging of pelvis, prostate and bladder	W16.8	Other specified other division of bone	5517007	Restoration, inlay, porcelain/ceramic, per tooth, in addition to inlay	A60.3	Transection of peripheral nerve									6157006	Endoscopic retrograde cholangiopancreatography with biopsy	C05.1	Reconstruction of cavity of orbit	8095007	Aspiration curettage of uterus after abortion	C12.2	Cauterisation of lesion of eyelid	56204000	Ophthalmodynamometry			76458006	Photocoagulation of iris			169332007	External beam radiation therapy with internal radiotherapy
443040006	Removal of permanent drainage catheter from peritoneal cavity using radiologic guidance															3998005	Bone imaging of limited area	W16.5	Osteotomy and external fixation NEC	5521000	Open reduction of fracture of phalanges of foot	A60.4	Radiofrequency controlled thermal destruction of peripheral nerve									6166005	Nephropyeloureterostomy	C05.2	Plastic repair of cavity of orbit	8142006	Weir operation for correction of nostrils	C12.3	Cryotherapy to lesion of eyelid	57103007	Reattachment of retina by diathermy			76824005	Repair of conjunctiva for late effect of trachoma			169333002	External beam - surgery with preoperative radiotherapy
443041005	Insertion of permanent drainage catheter into peritoneal cavity using radiologic guidance															4034004	Closed reduction of facial fracture, except mandible	W16.2	Multiple osteotomy and external fixation HFQ	5572009	Incision of kidney pelvis	A60.5	Injection of destructive substance into peripheral nerve									6190006	Colopexy	C05.3	Enlargement of cavity of orbit	8151003	Echocardiography for detecting cardiac output	C12.4	Curettage of lesion of eyelid	57551006	Iridotasis			76949005	Gonioscopy			169334008	External beam - surgery with postoperative radiotherapy
443935000	Excision of ruptured appendix by open approach															4045001	Drainage of cerebral ventricle by incision	V10.9	Unspecified division of bone of face	5616006	Osteoplasty of tibia	A60.6	Selective denervation of peripheral nerve									6221005	Suture of colon	C05.8	Other specified plastic repair of orbit	8155007	Excision of basal ganglion	C12.5	Destruction of lesion of eyelid NEC	57569002	Opticociliary neurectomy			77184003	Cauterisation of conjunctiva			169335009	External beam - surgery with chemotherapy
446034008	Pneumography of peritoneal cavity															4094001	Reduction of retroversion of uterus by pessary	W16.9	Unspecified other division of bone	5632009	Open biopsy of bronchus	A60.8	Other specified destruction of peripheral nerve									6231003	Grafting of palate	C05.9	Unspecified plastic repair of orbit	8180007	Fibreoptic colonoscopy through colostomy	C12.6	Wedge excision of lesion of eyelid	58076004	Refractive keratoplasty by laser surgery			77772005	Incision and drainage of eyeball			169336005	External beam radiation therapy with chemotherapy
448143009	Anterior resection of rectum and total excision of mesorectum															4102006	Root canal therapy, anterior, excluding final restoration	W16	Other division of bone	5636007	Fistulectomy of bone	A60.9	Unspecified destruction of peripheral nerve									6274000	Excision of aural glomus tumour, extended, extratemporal	C06	Incision of orbit	8223002	Labyrinthectomy, osseous	C12.8	Other specified extirpation of lesion of eyelid	58127007	Iridectomy with corneoscleral section and cyclectomy			77950003	Repair of retina for retinal detachment by cryotherapy			169340001	Internal metabolic radiotherapy
448474003	Low anterior resection of rectum and total excision of mesorectum															4119008	Intracranial phlebectomy with anastomosis	M37.4	Closure of exstrophy	5669007	Portable electroencephalogram awake and asleep with stimulation	A61	Extirpation of lesion of peripheral nerve									6363006	Dilation of lacrimal punctum with irrigation	C06.1	Biopsy of lesion of orbit	8246000	Electroencephalogram during carotid surgery	C12.9	Unspecified extirpation of lesion of eyelid	58388006	Repair of laceration of conjunctiva			78191003	Capsulotomy of lens with removal of foreign body by magnet extraction			169342009	Thyroid tumour/metastasis irradiation
450435004	Laparoscopy and peritoneal lavage															4139007	Posterior spinal cordotomy	M05.3	Nephropexy	5690004	Incision of seminal vesicle	A61.1	Excision of lesion of peripheral nerve									6370006	Chemosurgery of stomach lesion	C06.3	Decompression of orbit	8255002	Repair of filtering bleb by suture	C13.2	Blepharoplasty of upper eyelid	58519008	Implantation of retinal attachment with buckling			79107000	Pleating of sclera for buckling			169343004	Bone marrow suppression - irradiation
450502006	Laparoscopic biopsy of lesion of omentum															4154001	Incision and drainage of penis	U54.2	Delivery of rehabilitation for respiratory disorders	5721002	Repair of eyebrow	A61.2	Cryotherapy to lesion of peripheral nerve									6433003	Closed heart valvotomy of mitral valve	C06.5	Exploration of orbit	8290005	Induced cardioplegia	C13.3	Blepharoplasty of lower eyelid	58889009	Laserpexy			80000004	Cauterisation of fistula of cornea			169344005	Polycythaemia irradiation
450635009	Open biopsy of lesion of peritoneal cavity															4165006	Delayed hypersensitivity skin test for staphage lysate	A27.1	Extracranial truncal vagotomy	5777000	Flexorplasty of elbow	A61.3	Radiotherapy to lesion of peripheral nerve									6438007	Exploration of ciliary body	C06.8	Other specified incision of orbit	8322005	Closure of stomach ulcer	C14	Reconstruction of eyelid	59234009	Iridectomy with corneoscleral section, optical			80632003	Vitrectomy, complex, multiple procedures			169345006	Bone tumour/metastasis irradiation
698973009	Insertion of programmable cystoperitoneal shunt of brain															4304000	Excision of cusp of tricuspid valve	C66.1	Excision of ciliary body	5796001	Excision of external thrombotic haemorrhoid	A61.4	Destruction of lesion of peripheral nerve NEC									6444006	Enlargement of eye socket	C06.9	Unspecified incision of orbit	8324006	Incision and drainage of rectal abscess	C14.1	Flap of skin to eyelid	59465003	Destruction of lesion of cornea by cryotherapy			80806006	Scleral buckling with air tamponade			169346007	Radioactive drug therapy
699796007	Creation of cystoperitoneal shunt															4321009	Angiography of bilateral lower extremity arteries	H56.3	Incision of septum of anus	5806001	Revision of tracheostomy scar	A61.8	Other specified extirpation of lesion of peripheral nerve									6473009	Suture of old obstetrical laceration of uterus	C08.1	Transposition of ligament of orbit	8388007	Partial horizontal laryngectomy	C14.8	Other specified reconstruction of eyelid	59590004	Excision of eye with implant and attachment of muscles			81085004	Destructive procedure of anterior segment of eye			169350000	Radiotherapy: infuse skull/brain
708628002	Laparoscopic biopsy of lesion of peritoneum															4323007	Destruction of lesion of sclera	W07.3	Excision of intramuscular ectopic bone	5865004	Open reduction of dislocation of toe	A61.9	Unspecified extirpation of lesion of peripheral nerve									6480006	Urinary bladder residual urine study	C08.2	Open reduction of fracture of orbit	8425006	Cast post and core in addition to crown	C14.9	Unspecified reconstruction of eyelid	59669002	Fistulisation of sclera by trephination			81177005	Destruction of lesion of choroid by laser photocoagulation			169351001	Radiotherapy: infuse head/neck
708646008	Laparotomy with biopsy of peritoneum															4339000	Repair of nasolabial fistula	L85.8	Other specified ligation of varicose vein of leg	5892005	Mastoid antrotomy	A62	Microsurgical repair of peripheral nerve									6486000	Curettage of sclera	C08.5	Internal fixation of fracture of orbit	8561003	Destruction of epithelial downgrowth of anterior chamber of eye	C15	Correction of deformity of eyelid	59943006	Cauterisation of chalazion of eyelid			81924001	Destruction of lesion of retina by photocoagulation			169352008	Radiotherapy: infuse pleural cavity
708647004	Laparotomy with biopsy of omentum															4341004	Complete submucous resection of turbinate	L85.9	Unspecified ligation of varicose vein of leg	5961007	Division of blood vessels of cornea	A62.1	Primary microsurgical graft to peripheral nerve									6519001	Operation on multiple extraocular muscles with temporary detachment from globe	C09.1	Replacement of lateral canthal tendon using tarsal strip	8606002	Transillumination of nasal sinuses	C15.1	Correction of ectropion NEC	59959006	Repair of eye			82027008	Iridectomy with filtering operation for glaucoma			169353003	Radiotherapy: infuse peritoneal cavity
708680006	Imaging guided percutaneous drainage of peritoneum															4344007	Cryopexy	L85	Ligation of varicose vein of leg	5983006	Repair of spermatic cord	A62.2	Secondary microsurgical graft to peripheral nerve									6527005	Uchida fimbriectomy with tubal ligation by endoscopy	C09.2	Replacement of lateral canthal tendon using periosteal strip	8646008	Endoscopic biopsy of larynx	C15.2	Correction of entropion NEC	60177007	Mechanical vitrectomy			82382005	Subtotal removal of vitreous by anterior approach with mechanical vitrectomy			169354009	Radiotherapy: endolymphatic infusion
708701002	Imaging guided percutaneous fine needle aspiration biopsy of peritoneum															4348005	Musculoplasty of hand	N30.4	Dorsal slit of prepuce	5992009	Midtarsal arthrodesis, multiple	A62.3	Microsurgical graft to peripheral nerve NEC									6536009	Implantation of tricuspid valve with tissue graft	C09.3	Replacement of medial canthal tendon using periosteal strip	8673009	Incision and drainage of buccal space	C15.4	Correction of cicatricial ectropion	60204005	Cauterisation of conjunctival lesion			82627009	Discission of vitreous strands by anterior approach			169355005	Radiotherapy: infuse urinary bladder
708819001	Laparoscopic omentectomy															4363008	Endoscopic brush biopsy of trachea	C39.8	Other specified extirpation of lesion of conjunctiva	5998008	Radical dissection of groin	A62.4	Primary microsurgical repair of peripheral nerve NEC									6562000	Destruction of lesion of tongue	C10.1	Excision of lesion of eyebrow	8693001	Radionuclide identification of eye tumour	C15.5	Correction of cicatricial entropion	60656008	Corneal transplant			82643002	Suture of conjunctiva			169356006	Radiotherapy: infuse organ cavity
708876004	Robot assisted laparoscopic appendectomy															4380007	Transposition of vulvar tissue	C39.9	Unspecified extirpation of lesion of conjunctiva	6005008	Transplantation of vitreous by anterior approach	A62.5	Secondary microsurgical repair of peripheral nerve NEC									6567006	Pulmonary valve commissurotomy by transvenous balloon method	C10.2	Hair bearing flap to eyebrow	8717008	Reduction of open zygomatic arch fracture using a towel clip	C15.8	Other specified correction of deformity of eyelid	60712003	Excision of lesion of sclera			82736000	Trabeculotomy			169357002	Radiotherapy: infiltrate tissue
709112001	Creation of pleuroperitoneal shunt															4387005	Valvuloplasty of pulmonary valve in total repair of tetralogy of Fallot	C39	Extirpation of lesion of conjunctiva	6029001	Augmentation of outflow tract of pulmonary valve	A62.6	Microsurgical graft to multiple peripheral nerves NEC									6615001	Electroretinography	C10.3	Hair bearing graft to eyebrow	8773000	Transplantation of large intestine	C15.9	Unspecified correction of deformity of eyelid	61194000	Reattachment of choroid and retina by electrocoagulation			82819003	Manipulation of eyeball			169359004	Internal radiotherapy - permanent seeds
709633006	CT guided biopsy of peritoneum															4407008	Slitting of lacrimal canaliculus for passage of tube	A01.8	Other specified major excision of tissue of brain	6082008	Perforation of footplate	A62.7	Microsurgical repair of multiple peripheral nerves NEC									6639006	Replacement of obstructed valve in shunt system	C10.4	Suture of eyebrow	8891002	Partial removal of vitreous by anterior approach	C16	Other plastic repair of eyelid	61440000	Repair of retina for retinal tear or defect by diathermy			83202004	Repair of ciliary body			169360009	Radiotherapy: seeds into hypophysis
709643009	Ultrasonography guided biopsy of peritoneum															4443002	Decortication of ovary	A01.9	Unspecified major excision of tissue of brain	6092000	Aspiration of nasal sinus by puncture	A62.8	Other specified microsurgical repair of peripheral nerve									6650009	Radionuclide lacrimal flow study	C10.5	Incision of lesion of eyebrow	8902002	Simple pyeloplasty	C16.1	Central tarsorrhaphy	61553000	Ophthalmic biometry by ultrasound echography, A-mode			84072001	Transposition of pterygium			169361008	Radiotherapy: seeds into brain
709655003	CT guided aspiration of peritoneum															4449003	Manipulation of spinal meninges	A01	Major excision of tissue of brain	6119006	Local destruction of lesion of bony palate	A62.9	Unspecified microsurgical repair of peripheral nerve									6670003	Closure of external fistula of trachea	C10.6	Biopsy of lesion of eyebrow	8903007	Excision of omphalomesenteric duct	C16.2	Lateral tarsorrhaphy	61732007	Trephine sclerectomy			84077007	Reinforcement of sclera			169362001	Radiotherapy: seeds into cavity
710197007	Ultrasonography of appendix															4467005	Excision of tumour of ankle area, deep, intramuscular	E25.2	Diagnostic endoscopic examination of pharynx and biopsy of lesion of pharynx NEC	6130009	Surgical exposure of impacted or unerupted tooth to aid eruption	A63	Other graft to peripheral nerve									6682007	Reattachment of amputated ear	C11.1	Excision of lesion of canthus	8920006	Repair of retina for retinal detachment	C16.3	Medial tarsorrhaphy	61779007	Reinsertion of implant of eyeball with conjunctival graft			84542000	Removal of foreign body of anterior chamber of eye by incision with use of magnet			169365004	Radiotherapy: temporary brain implant
710313004	Radionuclide scan of peritoneal cavity															4489009	Neurolysis of trigeminal nerve	A01.2	Total lobectomy of brain	6146001	Repair of heart septum with prosthesis	A63.1	Primary graft to peripheral nerve NEC									6704000	Repair of parasternal diaphragmatic hernia	C11.2	Destruction of lesion of canthus	9102008	Proximal subtotal gastrectomy by thoracic approach	C16.4	Tarsorrhaphy NEC	62178009	Cauterisation of iris			84551008	Overlapping of sclera for buckling			169366003	Radiotherapy: temporary head/neck implant
711169008	Closure of appendicovesicostomy															4511000	Restoration, inlay, composite/resin, one surface, laboratory processed	M34.4	Simple cystectomy	6161000	Excision of lesion of capsule of toes	A63.2	Secondary graft to peripheral nerve NEC									6726004	Incision and drainage of appendiceal abscess by transabdominal approach	C11.3	Correction of epicanthus	9106006	Intraoperative cardiac pacing and mapping	C16.5	Revision of tarsorrhaphy	62196000	Destructive procedure of cornea			85145001	Removal of foreign body of cornea with slit lamp			169367007	Radiotherapy: temporary tongue implant
713903002	Total omentectomy															4516005	Iridencleisis and iridotasis	M79.6	Urethrography ascending NEC	6164008	Osteoclasis of clavicle	A63.8	Other specified other graft to peripheral nerve									6732009	Type II, early periodontitis, moderate pocket therapy	C11.4	Correction of telecanthus	9118002	Direct nasal mucous membrane test	C16.8	Other specified other plastic repair of eyelid	62236008	Delimiting keratotomy			85645002	Repair of scleral staphyloma			169368002	Radiotherapy: temporary thorax implant
716554004	Ultrasonography guided removal of tunnelled peritoneal drain from peritoneal cavity															4533003	Ligation of artery of lower limb	M79.7	Urethrography descending NEC	6187000	Repair of aneurysm with graft of common femoral artery	A63.9	Unspecified other graft to peripheral nerve									6745008	Indirect laryngoscopy with removal of foreign body	C11.5	Graft of skin to canthus	9121000	Excision of lesion of large intestine	C16.9	Unspecified other plastic repair of eyelid	62428002	Suture of cornea			85785001	Capsulotomy of lens			169369005	Radiotherapy: temporary abdominal implant
716558001	Ultrasonography guided insertion of tunnelled peritoneal drain into peritoneal cavity															4539004	Excision of bronchogenic cyst	F48.4	Sialography	6188005	Arthrotomy of knee	A64	Other repair of peripheral nerve									6759001	Oesophagojejunostomy by thoracic approach	C11.6	Canthotomy	9132000	Reopening of osteotomy site of facial bone	C17	Other repair of eyelid	62935003	Incision of cornea			86948006	Destruction of lesion of choroid			169370006	Radiotherapy: temporary pelvic implant
716562007	Fluoroscopy guided removal of tunnelled peritoneal drain from peritoneal cavity															4542005	Closed reduction of fracture of foot	A02.1	Excision of lesion of tissue of frontal lobe of brain	6198004	Repair of fracture with Sofield type procedure	A64.1	Primary approximation of peripheral nerve									6774004	Closure of tracheostomy	C11.7	Biopsy of lesion of canthus	9137006	Discission of membranous cataract, secondary	C17.1	Suture of eyelid	63228006	Resection of sclera with scleral buckling			87021001	Mechanical vitrectomy by pars plana approach			169371005	Radiotherapy: temporary limb implant
1163275000	Laparoscopic radical amputation of cervix uteri															4570007	Chemopallidectomy	U12.4	Ultrasound of bladder	6231003	Grafting of palate	A64.2	Primary repair of peripheral nerve NEC									6776002	Auricular aneurysmectomy	C12	Extirpation of lesion of eyelid	9191009	Suture of tonsillar fossa	C17.2	Recession of upper eyelid HFQ	63356004	Capsulectomy of lens			87639009	Facilitation of intraocular circulation			169372003	Radiotherapy: temporary lymphatic implant
1197602000	High ligation of patent processus vaginalis															4581005	Coreoplasty	R36.2	Viability scan	6274000	Excision of aural glomus tumour, extended, extratemporal	A64.3	Secondary repair of peripheral nerve and mobilisation of peripheral nerve									6778001	Stereotactic biopsy of lesion of spinal cord	C12.1	Excision of lesion of eyelid NEC	9215005	Colotomy	C17.8	Other specified other repair of eyelid	63506005	Destruction of lesion of choroid by radiation therapy			88044000	Repair of perforating laceration of sclera not involving uveal tissue			169394006	Afterload radiotherapy of oropharyngeal cavity
1204379009	Culdoscopy with biopsy and lysis of adhesions															4587009	Epiphysiodesis of distal radius	C05.1	Reconstruction of cavity of orbit	6295005	Sequestrectomy of pelvic bone	A64.4	Secondary repair of peripheral nerve NEC									6801000	Resection of mesentery	C12.2	Cauterisation of lesion of eyelid	9217002	Surgical fracture of nasal turbinates	C17.9	Unspecified other repair of eyelid	63523001	Peritomy			88812000	Excision of lesion of ciliary body			169396008	Radiomimetic chemotherapy
1204380007	Culdoscopy with biopsy															4593001	Cauterisation of sclera with iridectomy	X23.2	Correction of pseudoarthrosis of tibia	6339003	Conditioning play audiometry	A64.8	Other specified other repair of peripheral nerve									6818001	Excision of buccal mucosa	C12.3	Cryotherapy to lesion of eyelid	9218007	Therapeutic apical closure	C18	Correction of ptosis of eyelid	63726006	Posterior sclerotomy with removal of vitreous			89176003	Implantation of vitreous for retinal reattachment with buckling			169397004	Radiochemotherapy: local infiltration
1208411005	Culdoscopy with occlusion of bilateral fallopian tubes															4636001	Denker operation for radical maxillary antrotomy	A02.2	Excision of lesion of tissue of temporal lobe of brain	6385000	Exploration of disc space	A64.9	Unspecified other repair of peripheral nerve									6833009	Closed osteotomy of mandibular angle	C12.4	Curettage of lesion of eyelid	9221009	Surgical treatment of septic abortion	C18.2	Correction of ptosis of eyelid using frontalis muscle technique	63913004	Tonography with water provocation			89942008	Removal of foreign body of iris by incision			169398009	Radiochemotherapy: to stop spread
1220539004	Endoscopic ultrasonography of peritoneum															4640005	Ligation of fallopian tubes by abdominal approach	A02.3	Excision of lesion of tissue of parietal lobe of brain	6403005	Lengthening of muscle of hand	A65	Release of entrapment of peripheral nerve at wrist									6846004	Incision of pituitary gland	C12.5	Destruction of lesion of eyelid NEC	9225000	Revision of stapedectomy	C18.3	Correction of ptosis of eyelid using sling of fascia	64522003	Destruction of chorioretinal lesion by implantation of radiation source			90243001	Destruction of lesion of retina by diathermy			169399001	Radiochemotherapy via oral route
1220540002	Endoscopic ultrasonography of peritoneum and biopsy of intraabdominal organ															4671001	Excision of lesion from sphenoid sinus	A02.4	Excision of lesion of tissue of occipital lobe of brain	6433003	Closed heart valvotomy of mitral valve	A65.1	Carpal tunnel release									6889000	Shortening of sclera by scleral buckling	C12.6	Wedge excision of lesion of eyelid	9238008	Suture of stomach	C18.4	Correction of ptosis of eyelid using superior rectus muscle technique	64835001	Extraction of after cataract with iridocapsulectomy			90854001	Revision of filtering bleb			169400008	Radiochemotherapy via intravenous route
1220605009	Endoscopic ultrasonography of peritoneum and biopsy of lesion of peritoneum															4707009	Partial excision of calcaneus	A02.5	Excision of lesion of tissue of cerebellum	6439004	Destruction of lesion of peripheral nerve	A65.2	Canal of Guyon release									6976007	Craniocervical spinal fusion	C12.8	Other specified extirpation of lesion of eyelid	9257004	Revision of intracranial neurostimulator receiver	C18.6	Correction of ptosis of eyelid using aponeurosis technique	64854001	Aspiration of lens			91084003	Gonioscopy with evaluation			169401007	Radiochemotherapy: for immunosuppression
1258871004	Transanal total mesorectal excision															4758006	Incudostapediopexy	A03.8	Other specified stereotactic ablation of tissue of brain	6473009	Suture of old obstetrical laceration of uterus	A65.8	Other specified release of entrapment of peripheral nerve at wrist									7001008	Incision of lingual fraenum	C12.9	Unspecified extirpation of lesion of eyelid	9280007	Proctoplasty for stenosis	C18.8	Other specified correction of ptosis of eyelid	64943007	Destruction of lesion of choroid by photocoagulation			91552000	Postoperative revision of scleral fistulisation procedure			169402000	Radiochemotherapy: local artery
1263716008	Laparoscopic plication of uterosacral ligament															4770005	Colporrhaphy for repair of urethrocoele	A03.9	Unspecified stereotactic ablation of tissue of brain	6480006	Urinary bladder residual urine study	A65.9	Unspecified release of entrapment of peripheral nerve at wrist									7012008	Coagulation or electrocoagulation of spinal cord lesion	C13.1	Blepharoplasty of both eyelids	9292007	Oesophageal hiatus hernia repair	C18.9	Unspecified correction of ptosis of eyelid	64971001	Fulguration of retina			108143005	Cornea excision			169403005	Radiochemotherapy: into cavity
1264456001	Robot assisted laparoscopic omentectomy															4772002	Reduction of torsion of spermatic cord	A03	Stereotactic ablation of tissue of brain	6486000	Curettage of sclera	A66	Release of entrapment of peripheral nerve at ankle									7053000	Puncture and drainage of spleen	C13.2	Blepharoplasty of upper eyelid	9299003	Coagulation of aneurysm of cerebral vessel	C19	Incision of eyelid	65812008	Removal of secondary membranous cataract with iridectomy			108147006	Anterior segment of eye incision			169407006	Radiosensitising measure
798691000000100	Open biopsy of lesion of peritoneum															4811009	Reconstruction of diaphragm	A03.1	Stereotactic leucotomy	6519001	Operation on multiple extraocular muscles with temporary detachment from globe	A66.1	Tarsal tunnel release									7177008	Horizontal osteotomy of mandible	C13.3	Blepharoplasty of lower eyelid	9300006	Restoration, inlay, porcelain/ceramic, two surfaces	C19.8	Other specified incision of eyelid	65839000	Ophthalmic ultrasonic foreign body localisation			108148001	Anterior segment of eye excision			169410004	Support transfusion therapy
853781000000107	Ultrasonography guided percutaneous insertion of peritoneal-amniotic shunt															4820000	Incision of labial fraenum	P24.8	Other specified repair of vault of vagina	6562000	Destruction of lesion of tongue	A66.8	Other specified release of entrapment of peripheral nerve at ankle									7190001	Mandibular condylectomy	C13.4	Blepharoplasty NEC	9372002	Drainage of cranial sinus by trephination	C19.9	Unspecified incision of eyelid	66208000	Repair of retina for retinal tear or defect by photocoagulation			108150009	Anterior segment of eye endoscopy			169421008	Infrared radiation therapy
1219101000000100	Peritonectomy															4849008	Biopsy of ovary	P30.8	Other specified other repair of vault of vagina	6563005	Transposition of muscle of hand	A66.9	Unspecified release of entrapment of peripheral nerve at ankle									7223004	Take-down of stoma of large intestine	C14	Reconstruction of eyelid	9373007	Stripping of vocal cords	C20	Protective suture of eyelid	66226002	Extraction of after cataract with capsulotomy			108156003	Posterior segment of eye excision			169422001	Inflammatory infrared therapy
																4877004	Extracapsular extraction of lens with iridectomy	P24.9	Unspecified repair of vault of vagina	6567006	Pulmonary valve commissurotomy by transvenous balloon method	A67	Release of entrapment of peripheral nerve at other site									7239006	Proctosigmoidoscopy for dilation	C14.1	Flap of skin to eyelid	9394005	Incision of fascial compartments of head	C20.1	Complete protective suture of eyelid	66241002	Repair of retina for retinal tear or defect			108246006	Tonometry AND/OR tonography procedure			171765004	Intrathecal injection of chemotherapeutic agent
																4895001	Construction of sigmoid bladder	P24	Repair of vault of vagina	6585004	Closed reduction of fracture of tarsal or metatarsal	A67.1	Cubital tunnel release									7240008	Total laryngectomy with partial pharyngectomy and synchronous tracheostomy	C14.2	Graft of skin to eyelid	9409008	Incisional biopsy of pancreas	C20.2	Central protective suture of eyelid	66359001	Intracapsular extraction of lens by inferior temporal route			112960000	Reconstruction of conjunctival cul-de-sac with graft			171809001	Radiotherapy to lesion of peripheral nerve
																4904006	Dilation of anal sphincter under nonlocal anaesthesia	P30	Other repair of vault of vagina	6634001	Destruction of haemorrhoids, internal	A67.2	Release of entrapment of lateral cutaneous nerve of thigh									7246002	Kidney biopsy	C14.4	Graft of skin and fat to eyelid	9411004	Incision of postzygomatic space	C20.3	Lateral protective suture of eyelid	66542005	Zonulolysis with lens extraction			112962008	Repair of perforating laceration of cornea not involving uveal tissue			172286002	Radiotherapy to lacrimal gland
																4929000	Local perfusion of kidney	P30.9	Unspecified other repair of vault of vagina	6639006	Replacement of obstructed valve in shunt system	A67.3	Release of entrapment of plantar digital nerve									7260000	Open biopsy of gallbladder	C14.8	Other specified reconstruction of eyelid	9429009	Gastroplasty	C20.4	Medial protective suture of eyelid	66655001	Conjunctival flap, bridge			112967002	Incision of posterior segment of eye			172408001	Radiotherapy of corneal lesion
																4934001	Salpingography	A03.2	Stereotactic ablation of tissue of thalamus	6650009	Radionuclide lacrimal flow study	A67.8	Other specified release of entrapment of peripheral nerve at other site									7375006	Bronchoscopy through tracheostomy with biopsy of bronchus	C14.9	Unspecified reconstruction of eyelid	9524002	Total pancreatectomy	C20.8	Other specified protective suture of eyelid	66922009	Division of goniosynechiae			112970003	Destruction of lesion of choroid by xenon arc photocoagulation			173098009	Partial extirpation of bronchus
																4957007	Cervical spinal fusion for pseudoarthrosis	A03.3	Stereotactic ablation of tissue of globus pallidus	6656003	Acoustic stimulation test	A67.9	Unspecified release of entrapment of peripheral nerve at other site									7388009	Repair of graft-enteric fistula	C15	Correction of deformity of eyelid	9552006	Transposition of tissue of tongue	C20.9	Unspecified protective suture of eyelid	66960000	Suture of corneal laceration			113113000	Ophthalmic echography, A-mode			173102001	Open destruction of lesion of bronchus
																4987001	Osteoplasty of cranium with flap of bone	A03.4	Stereotactic ablation of tissue of brain stem	6670003	Closure of external fistula of trachea	A68.3	Neurolysis of peripheral nerve and transposition of peripheral nerve NEC									7495004	Stromeyer-Little operation hepatotomy	C15.1	Correction of ectropion NEC	9555008	Incision of chalazion	C22.2	Biopsy of lesion of eyelid	67991000	Extracapsular extraction of lens by linear extraction technique			120085004	Eye incision			173111001	Rigid bronchoscopic laser destruction of lesion below trachea
																4993009	Ischaemic limb exercise with EMG and lactic acid determination	A04.8	Other specified open biopsy of lesion of tissue of brain	6682007	Reattachment of amputated ear	A68.4	Primary neurolysis of peripheral nerve NEC									7553005	Excisional biopsy of eye	C15.2	Correction of entropion NEC	9577007	Thermocauterisation of cervix	C22.5	Exploration of eyelid	68366009	Release of encircling material of posterior segment of eye			120086003	Eye excision			173117002	Rigid bronchoscopy and snare resection of lesion below trachea
																5019003	Direct laryngoscopy with biopsy	A04.9	Unspecified open biopsy of lesion of tissue of brain	6704000	Repair of parasternal diaphragmatic hernia	A68.5	Secondary neurolysis of peripheral nerve NEC									7613004	Dacryoadenotomy	C15.3	Correction of trichiasis	9624009	Extraocular muscle tenectomy	C22.6	Epilation of eyelash	68849001	Iridotomy by photocoagulation			120092009	Eye reconstruction			173121009	Rigid bronchoscopy and biopsy
																5057003	Radical orbitomaxillectomy	A04.1	Open biopsy of lesion of tissue of frontal lobe of brain	6712008	Piercing of nail	A68.8	Other specified other release of peripheral nerve									7647001	Incision of salivary gland	C15.4	Correction of cicatricial ectropion	9724000	Repair of current obstetric laceration of uterus	C22.7	Denervation of nerve of eyelid	68999001	Reattachment of retina by electrocoagulation			120095006	Eye transplantation			173152005	Fibreoptic bronchoscopic snare resection of lesion below trachea
																5065000	Reduction of closed traumatic hip dislocation with anaesthesia	A04.2	Open biopsy of lesion of tissue of temporal lobe of brain	6727008	Excision of lesion of bone of humerus	A68.9	Unspecified other release of peripheral nerve									7656009	Isotope study for renal plasma flow	C15.5	Correction of cicatricial entropion	9735005	Repair of colon	C24.1	Excision of lacrimal gland	69235008	Infolding of sclera for buckling			120114008	Cornea closure			173153000	Fibreoptic bronchoscopic laser destruction of lesion below trachea
																5105000	Endoscopy of renal pelvis	A04.3	Open biopsy of lesion of tissue of parietal lobe of brain	6732009	Type II, early periodontitis, moderate pocket therapy	A69	Revision of release of peripheral nerve									7663009	Repair of injury of eyeball	C15.8	Other specified correction of deformity of eyelid	9754005	Repair of laceration of sclera with synchronous repair of conjunctiva	C24.2	Radiotherapy to lacrimal gland	70107009	Repair of ocular lens			120117001	Anterior segment of eye closure			173154006	Fibreoptic bronchoscopic destruction of lesion below trachea
																5119000	Epiglottidectomy	A04.4	Open biopsy of lesion of tissue of occipital lobe of brain	6745008	Indirect laryngoscopy with removal of foreign body	A69.1	Revision of neurolysis of peripheral nerve and transposition of peripheral nerve									7664003	Incision of external auditory canal	C15.9	Unspecified correction of deformity of eyelid	9774003	Manipulation of temporomandibular joint	C24.3	Destruction of lacrimal gland NEC	70202005	Repair of scleral staphyloma with graft			120118006	Anterior segment of eye reconstruction			173170008	Bilobectomy of lung
																5121005	Wedge osteotomy of pelvic bone	A04.5	Open biopsy of lesion of tissue of cerebellum	6760006	Excision of lesion of phalanges of foot	A69.2	Revision of carpal tunnel release									7677007	Consonant differential pressure test	C16	Other plastic repair of eyelid	9811006	Tongue destructive procedure	C24.4	Biopsy of lesion of lacrimal gland	70796002	Closure of fistula of cornea with lamellar homograft			120119003	Anterior segment of eye repair			173171007	Lobectomy of lung
																5147001	Excision of lesion of ankle joint	A04.6	Open biopsy of lesion of tissue of brain stem	6763008	Manual reduction of closed fracture of acetabulum	A69.3	Revision of tarsal tunnel release									7750005	Flexible fibreoptic laryngoscopy with biopsy	C16.1	Central tarsorrhaphy	9888007	Excision of intracranial lesion	C24.5	Incision of lacrimal gland	70969005	Penetrating keratoplasty with autograft			120121008	Lens closure			173172000	Excision of segment of lung
																5151004	Manual reduction of haemorrhoids	A12.8	Other specified creation of connection from ventricle of brain	6774004	Closure of tracheostomy	A69.8	Other specified revision of release of peripheral nerve									7776005	Reopening of canthorrhaphy	C16.2	Lateral tarsorrhaphy	9895003	Destruction of lesion of large intestine	C25.5	Revision of anastomosis between lacrimal apparatus and nose	71091006	Cryotherapy of ciliary body			120122001	Lens reconstruction			173176002	Open extirpation of lesion of lung
																5184004	Osteotomy of shaft of femur with fixation	A12.9	Unspecified creation of connection from ventricle of brain	6776002	Auricular aneurysmectomy	A69.9	Unspecified revision of release of peripheral nerve									7797006	Gastric polypectomy	C16.3	Medial tarsorrhaphy	9993006	Incision of diaphragm	C26.1	Excision of lacrimal sac	72019009	Mechanical vitrectomy by posterior approach			120125004	Posterior segment of eye closure			173177006	Open decortication of lesion of lung
																5212002	Excision of lesion of lacrimal gland by frontal approach	A12	Creation of connection from ventricle of brain	6778001	Stereotactic biopsy of lesion of spinal cord	A70	Neurostimulation of peripheral nerve									7798001	Conjunctivoplasty with conjunctival graft	C16.4	Tarsorrhaphy NEC	10002003	Resection of stomach fundus	C26.2	Destruction of lesion of lacrimal sac	72176009	Reattachment of choroid and retina by xenon arc photocoagulation			120126003	Posterior segment of eye reconstruction			173178001	Open excision of lesion of lung
																5216004	Three dimensional ultrasound imaging of heart	A12.5	Creation of subcutaneous cerebrospinal fluid reservoir	6779009	Open treatment of slipped femoral epiphysis	A70.8	Other specified neurostimulation of peripheral nerve									7813002	Oesophagojejunostomy with interposition of small bowel	C16.5	Revision of tarsorrhaphy	10077008	Endoscopic biopsy of stomach	C26.3	Biopsy of lesion of lacrimal sac	72199008	Removal of foreign body from vitreous by incision			120127007	Posterior segment of eye transplantation			173179009	Open cauterisation of lesion of lung
																5243009	Suture of adenoid fossa	A17.1	Endoscopic extirpation of lesion of ventricle of brain	6818001	Excision of buccal mucosa	A70.9	Unspecified neurostimulation of peripheral nerve									7824000	Enlargement of pre-existing atrial septal defect	C16.8	Other specified other plastic repair of eyelid	10088002	Revision of jejunoileal bypass	C26.4	Incision of lacrimal sac	72491000	Repair of laceration of cornea with application of tissue glue			164729009	Tonometry			173184003	Ligation of bulla of lung
																5270002	Destruction of bilateral fallopian tubes	A18.8	Other specified diagnostic endoscopic examination of ventricle of brain	6833009	Closed osteotomy of mandibular angle	A73.1	Biopsy of lesion of peripheral nerve									7833003	Endoscopic excision of lesion of pancreatic duct	C16.9	Unspecified other plastic repair of eyelid	10106002	Core needle biopsy of kidney	C27.2	Dilation of nasolacrimal duct	72710001	Scleroplasty			165012008	Subconjunct. allergy challenge			173185002	Deflation of bulla of lung
																5273000	Manual reduction of closed fracture of proximal end of ulna	A20.2	Ventriculography of brain	6846004	Incision of pituitary gland	A73.3	Decompression of peripheral nerve NEC									7891004	Periurethral suspension	C17	Other repair of eyelid	10107006	Duodenoduodenostomy	C27.3	Irrigation of nasolacrimal duct	72713004	Incision of conjunctiva			165162000	Diagnostic dye to eye			173190004	Needle biopsy of lesion of lung
																5290006	Incision and drainage of Ludwig's angina	A24.1	Primary microsurgical graft to facial nerve (vii)	6889000	Shortening of sclera by scleral buckling	A73.4	Exploration of peripheral nerve									7898005	Destruction of lesion of retina by cryotherapy	C17.1	Suture of eyelid	10254002	Excision of diverticulum of small intestine	C27.5	Probing of nasolacrimal duct NEC	73070007	Destruction of lesion of choroid by cryotherapy			169425004	Laser therapy for retinal lesion			173191000	Aspiration biopsy of lesion of lung
																5298004	Incision and drainage of deep haematoma of thigh region	A24.2	Secondary microsurgical graft to facial nerve (vii)	6909004	Excisional biopsy of peripheral nerve ganglion	A75	Excision of sympathetic nerve									7937001	Transplantation of adrenal gland	C17.2	Recession of upper eyelid HFQ	10259007	Proctopexy	C29.1	Repair of canaliculus	73599006	Destruction of chorioretinal lesion by photocoagulation			172132001	Enucleation of eyeball			174802006	Allotransplant of heart and lung
																5316002	Closed osteotomy of mandibular ramus	A25.8	Intracranial transection of specified cranial nerve NEC	6967000	Open reduction of separation of epiphysis of fibula	A75.1	Excision of cervical sympathetic nerve									8069005	Implantation of tricuspid valve prosthesis or synthetic device	C17.3	Recession of lower eyelid HFQ	10272008	Repair of fistula of diaphragm	C29.2	Enlargement of lacrimal punctum	73689008	Destruction of lesion of iris			172384001	Cryotherapy of conjunctival lesion			174882008	Creation of valved conduit between right atrium and pulmonary artery
																5317006	Radical amputation of penis with bilateral pelvic lymphadenectomy	A25.9	Unspecified intracranial transection of cranial nerve	6976007	Craniocervical spinal fusion	A75.2	Excision of thoracic sympathetic nerve									8073008	Ultrasonic guidance for aspiration of ova	C17.8	Other specified other repair of eyelid	10326007	Coronary artery bypass with autogenous graft, three grafts	C29.3	Occlusion of lacrimal punctum	74184007	Incisional discission of lens capsule, initial			172385000	Curettage of lesion of conjunctiva			174883003	Creation of valved conduit between right ventricle of heart and pulmonary artery
																5328005	Shortening of Achilles tendon	A25	Intracranial transection of cranial nerve	7001008	Incision of lingual fraenum	A75.3	Excision of lumbar sympathetic nerve									8082002	Removal of foreign body of lacrimal gland by incision	C17.9	Unspecified other repair of eyelid	10359005	Revision of obstructed valve in CSF shunt system	C29.5	Canaliculotomy	74220006	Vitrectomy, complex			172386004	Radiotherapy of conjunctival lesion			175221003	Construction of central aortopulmonary interposition shunt
																5384005	Excision of part of frontal cortex	A25.1	Intracranial transection of optic nerve (ii)	7012008	Coagulation or electrocoagulation of spinal cord lesion	A75.4	Excision of perivascular sympathetic nerve									8086004	Restoration, inlay, metallic, three surfaces	C18	Correction of ptosis of eyelid	10388006	Manipulation of tissue of diaphragm	C31	Combined operations on muscles of eye	74579006	Goniospasis			172389006	Mucosal graft to conjunctiva			175223000	Creation of shunt from ascending aorta to right pulmonary artery using interposition tube prosthesis
																5415002	Destruction of lesion of liver	A25.2	Intracranial transection of oculomotor nerve (iii)	7108004	Osteoclasis	A75.5	Excision of splanchnic sympathetic nerve									8095007	Aspiration curettage of uterus after abortion	C18.1	Correction of ptosis of eyelid using levator muscle technique	10470002	Electronarcosis	C31.8	Other specified combined operations on muscles of eye	75170007	Extraction of lens of eye			172390002	Amniotic graft to conjunctiva			175224006	Creation of shunt from ascending aorta to left pulmonary artery using interposition tube prosthesis
																5433008	Skeletal X-ray of lower limb	A25.3	Intracranial transection of trigeminal nerve (v)	7171009	Shortening of round ligament of uterus	A75.8	Other specified excision of sympathetic nerve									8142006	Weir operation for correction of nostrils	C18.2	Correction of ptosis of eyelid using frontalis muscle technique	10522005	Destruction of lesion of salivary gland	C31.9	Unspecified combined operations on muscles of eye	75227000	Excision and prosthetic replacement of lens			172399001	Biopsy of lesion of conjunctiva			175228009	Construction of aortopulmonary window
																5446003	Excision of cervical rib for outlet compression syndrome with sympathectomy	A25.4	Intracranial transection of facial nerve (vii)	7177008	Horizontal osteotomy of mandible	A75.9	Unspecified excision of sympathetic nerve									8151003	Echocardiography for detecting cardiac output	C18.3	Correction of ptosis of eyelid using sling of fascia	10529001	Repair of filtering bleb by suture with conjunctival flap	C32	Recession of muscle of eye	75318004	Suture of laceration of sclera			172400008	Exploration of conjunctiva			175236000	Creation of shunt from subclavian artery to pulmonary artery using interposition tube prosthesis
																5479003	Select picture audiometry	A25.5	Intracranial transection of acoustic nerve (viii)	7190001	Mandibular condylectomy	A76	Chemical destruction of sympathetic nerve									8155007	Excision of basal ganglion	C18.4	Correction of ptosis of eyelid using superior rectus muscle technique	10590008	Fulguration of lesion of large intestine	C32.1	Recession of medial rectus muscle of eye NEC	75396001	Conjunctivoplasty with reconstruction of cul-de-sac and extensive rearrangement			172401007	Creation of conjunctival hood			175237009	Creation of shunt from right subclavian artery to right pulmonary artery using interposition tube prosthesis
																5517007	Restoration, inlay, porcelain/ceramic, per tooth, in addition to inlay	A25.6	Intracranial transection of glossopharyngeal nerve (ix)	7221002	Formation of tubed pedicle graft, head and neck	A76.1	Chemical destruction of cervical sympathetic nerve									8174004	Roux-en-Y cholecystoenterostomy	C18.5	Tarsomullerectomy	10600007	Endoscopic brush biopsy of stomach	C32.2	Recession of lateral rectus muscle of eye NEC	75588007	Excision of lesion of cornea			172405003	Superficial keratectomy			175238004	Creation of shunt from left subclavian artery to left pulmonary artery using interposition tube prosthesis
																5521000	Open reduction of fracture of phalanges of foot	A25.7	Intracranial transection of vagus nerve (x)	7246002	Kidney biopsy	A76.2	Chemical destruction of thoracic sympathetic nerve									8180007	Fibreoptic colonoscopy through colostomy	C18.6	Correction of ptosis of eyelid using aponeurosis technique	10610003	Debridement of spinal cord	C32.3	Recession of superior rectus muscle of eye	75732000	Vitrectomy			172407006	Cauterisation of corneal lesion			175249005	Anastomosis of vena cava to pulmonary artery
																5551006	Direct laryngoscopy with arytenoidectomy with operating microscope	A26.1	Intracranial destruction of optic nerve (ii)	7298000	Fulguration of skin	A76.3	Chemical destruction of lumbar sympathetic nerve									8194008	Closure of pyelocutaneous fistula	C18.8	Other specified correction of ptosis of eyelid	10615008	Atrial aneurysmectomy	C32.4	Recession of inferior rectus muscle of eye	75734004	Removal of foreign body from choroid by incision			172408001	Radiotherapy of corneal lesion			175250005	Removal of anastomosis between pulmonary artery and vena cava
																5572009	Incision of kidney pelvis	A26.2	Intracranial destruction of oculomotor nerve (iii)	7316003	Bone marrow aspiration procedure, tibia	A76.4	Chemical destruction of perivascular sympathetic nerve									8223002	Labyrinthectomy, osseous	C18.9	Unspecified correction of ptosis of eyelid	10624004	Complete dacryocystectomy	C32.5	Recession of superior oblique muscle of eye	75792002	Transplantation of vitreous			172410004	Debridement of corneal lesion			175253007	Repair of pulmonary artery
																5616006	Osteoplasty of tibia	A26.4	Intracranial destruction of facial nerve (vii)	7364007	Ligature of femoral vein, complete	A76.5	Chemical destruction of splanchnic sympathetic nerve									8224008	Surgical occlusion of intracranial artery	C19	Incision of eyelid	10683007	Destruction of lesion of heart	C32.6	Recession of inferior oblique muscle of eye	75870009	Iridocystectomy			172415009	Plastic operations on cornea			175254001	Repair of pulmonary artery using prosthesis
																5632009	Open biopsy of bronchus	A26.5	Intracranial destruction of acoustic nerve (viii)	7367000	Musculoskeletal system procedure on abdomen	A76.8	Other specified chemical destruction of sympathetic nerve									8246000	Electroencephalogram during carotid surgery	C19.8	Other specified incision of eyelid	10726005	Extensive excision of nasal polyps	C32.7	Recession of combinations of muscles of eye	75903006	Destruction of lesion of retina by xenon arc photocoagulation			172429005	Section of cornea			175263004	Open embolisation of pulmonary artery
																5636007	Fistulectomy of bone	A26.6	Intracranial destruction of glossopharyngeal nerve (ix)	7419009	Destruction of cranial nerve	A76.9	Unspecified chemical destruction of sympathetic nerve									8255002	Repair of filtering bleb by suture	C19.9	Unspecified incision of eyelid	10768005	Core needle biopsy of stomach	C32.8	Other specified recession of muscle of eye	75985002	Serial tonometry-tonography with evaluation			172430000	Trephine of cornea			175267003	Percutaneous transluminal embolisation of pulmonary artery
																5669007	Portable electroencephalogram awake and asleep with stimulation	A26.7	Intracranial destruction of vagus nerve (x)	7430007	Cryotherapy of skin lesion with liquid nitrogen	A77	Cryotherapy to sympathetic nerve									8290005	Induced cardioplegia	C20	Protective suture of eyelid	10807008	Scleral reinforcement with graft	C32.9	Unspecified recession of muscle of eye	76135002	Repair of conjunctiva			172435005	Biopsy of lesion of cornea			182655007	Local heating - infrared irradiation
																5690004	Incision of seminal vesicle	A29.1	Excision of lesion of optic nerve (ii)	7486007	Reattachment of muscle	A77.1	Cryotherapy to cervical sympathetic nerve									8322005	Closure of stomach ulcer	C20.1	Complete protective suture of eyelid	10829007	Oesophagus acid perfusion test (Bernstein)	C33	Resection of muscle of eye	76458006	Photocoagulation of iris			172437002	Exploration of cornea			182975000	TB - (tuberculosis) chemotherapy
																5721002	Repair of eyebrow	A29.2	Excision of lesion of oculomotor nerve (iii)	7495004	Stromeyer-Little operation hepatotomy	A77.3	Cryotherapy to lumbar sympathetic nerve									8324006	Incision and drainage of rectal abscess	C20.2	Central protective suture of eyelid	10831003	Direct closure of laceration of conjunctiva with nonperforating scleral laceration	C33.1	Resection of medial rectus muscle of eye NEC	76824005	Repair of conjunctiva for late effect of trachoma			172445007	Punch resection of sclera			228660009	Contact therapy
																5760000	Osteoplasty of radius and ulna, shortening	A29.3	Excision of lesion of trigeminal nerve (v)	7553005	Excisional biopsy of eye	A77.4	Cryotherapy to perivascular sympathetic nerve									8335001	Uvulopalatopharyngoplasty	C20.3	Lateral protective suture of eyelid	10836008	Decompression of spinal cord	C33.2	Resection of lateral rectus muscle of eye NEC	76949005	Gonioscopy			172447004	Cauterisation of lesion of sclera			228661008	Grenz ray therapy
																5777000	Flexorplasty of elbow	A29.4	Excision of lesion of facial nerve (vii)	7556002	Ligation of ureter	A77.5	Cryotherapy to splanchnic sympathetic nerve									8345004	Wedge biopsy of liver	C20.4	Medial protective suture of eyelid	10847001	Bronchoscopy	C33.3	Resection of superior rectus muscle of eye	77184003	Cauterisation of conjunctiva			172452009	Imbrication of sclera			228662001	Betatron X-ray therapy
																5787001	Elevation of bone fragments of orbit of skull with debridement	A29.5	Excision of lesion of acoustic nerve (viii)	7613004	Dacryoadenotomy	A77.8	Other specified cryotherapy to sympathetic nerve									8388007	Partial horizontal laryngectomy	C20.8	Other specified protective suture of eyelid	10870009	Repair of atrial septal defect in total repair of total anomalous pulmonary venous connection	C33.4	Resection of inferior rectus muscle of eye	77772005	Incision and drainage of eyeball			172460005	Incision of sclera			228663006	Microtron X-ray therapy
																5796001	Excision of external thrombotic haemorrhoid	A29.6	Excision of lesion of glossopharyngeal nerve (ix)	7619000	Replacement of wound drain of integument	A77.9	Unspecified cryotherapy to sympathetic nerve									8403000	Repair of nasopharyngeal fistula	C20.9	Unspecified protective suture of eyelid	10871008	Segmental osteotomy of maxilla	C33.5	Resection of superior oblique muscle of eye	77950003	Repair of retina for retinal detachment by cryotherapy			172468003	Biopsy of lesion of sclera			228664000	Van der Graaff X-ray therapy
																5806001	Revision of tracheostomy scar	A29.7	Excision of lesion of vagus nerve (x)	7634006	Arthrectomy of spine	A78	Radiofrequency controlled thermal destruction of sympathetic nerve									8425006	Cast post and core in addition to crown	C22.2	Biopsy of lesion of eyelid	10872001	Manipulation of eyelid	C33.6	Resection of inferior oblique muscle of eye	78110003	Destruction of lesion of choroid by implantation of radiation source			172469006	Suture of sclera			228666003	External beam radiation therapy with dual headed cobalt unit
																5807005	Fenestration of inner ear, initial	A30.1	Repair of optic nerve (ii)	7647001	Incision of salivary gland	A78.1	Radiofrequency controlled thermal destruction of cervical sympathetic nerve									8550006	Partial bilateral salpingectomy for sterilisation	C22.5	Exploration of eyelid	10977006	Endocervical biopsy	C33.7	Resection of combinations of muscles of eye	78191003	Capsulotomy of lens with removal of foreign body by magnet extraction			172477005	Fixation of iris			228667007	Stereotactic cobalt external beam radiation therapy
																5809008	Selective vagotomy with pyloroplasty and gastrostomy	A30.2	Repair of oculomotor nerve (iii)	7656009	Isotope study for renal plasma flow	A78.3	Radiofrequency controlled thermal destruction of lumbar sympathetic nerve									8561003	Destruction of epithelial downgrowth of anterior chamber of eye	C22.6	Epilation of eyelash	11075005	Subconvulsive electroshock therapy	C33.8	Other specified resection of muscle of eye	78216001	Corneoscleral suture with conjunctival flap			172485001	Laser trabeculoplasty			228671005	Linear accelerator electron external beam radiation therapy
																5821007	Ligation, division and complete stripping of long and short saphenous veins	A30.3	Repair of trigeminal nerve (v)	7663009	Repair of injury of eyeball	A78.4	Radiofrequency controlled thermal destruction of perivascular sympathetic nerve									8606002	Transillumination of nasal sinuses	C22.7	Denervation of nerve of eyelid	11148001	Intracardiac electrophysiologic procedure with ECG	C33.9	Unspecified resection of muscle of eye	78917001	Repair of retina for retinal detachment by photocoagulation			172497000	Biopsy of lesion of iris			228672003	Microtron electron external beam radiation therapy
																5832007	Partial ostectomy of thorax, ribs or sternum	A30.4	Repair of facial nerve (vii)	7664003	Incision of external auditory canal	A78.5	Radiofrequency controlled thermal destruction of splanchnic sympathetic nerve									8616005	Rhinocheiloplasty repair for cleft lip	C24.1	Excision of lacrimal gland	11150009	Partial parotidectomy	C34.1	Tenotomy of medial rectus muscle of eye	79107000	Pleating of sclera for buckling			172499002	Stretching of iris			228673008	Strontium 90 electron external beam radiation therapy
																5865004	Open reduction of dislocation of toe	A30.5	Repair of acoustic nerve (viii)	7677007	Consonant differential pressure test	A78.8	Other specified radiofrequency controlled thermal destruction of sympathetic nerve									8645007	Aorta-coronary sinus shunt	C24.2	Radiotherapy to lacrimal gland	11215007	Closed reduction of fracture of orbit, rim or wall	C34.2	Tenotomy of lateral rectus muscle of eye	79259004	Extraction of secondary membrane by needling			172508004	Destruction of ciliary body			228674002	Cyclotron neutron external beam radiation therapy
																5892005	Mastoid antrotomy	A30.6	Repair of glossopharyngeal nerve (ix)	7776005	Reopening of canthorrhaphy	A78.9	Unspecified radiofrequency controlled thermal destruction of sympathetic nerve									8646008	Endoscopic biopsy of larynx	C24.3	Destruction of lacrimal gland NEC	11236009	Near-total pancreatectomy with preservation of duodenum	C34.3	Tenotomy of superior rectus muscle of eye	79707009	Conjunctivorhinostomy with insertion of stent			172509007	Cauterisation of ciliary body			228675001	Deuterium on tritium neutron external beam radiation therapy
																5961007	Division of blood vessels of cornea	A30.7	Repair of vagus nerve (x)	7818006	Complete dermabrasion	A79	Other destruction of sympathetic nerve									8673009	Incision and drainage of buccal space	C24.4	Biopsy of lesion of lacrimal gland	11310004	Breathing exercise, blow bottle	C34.4	Tenotomy of inferior rectus muscle of eye	80000004	Cauterisation of fistula of cornea			172517004	Reformation of anterior chamber of eye			228676000	Hiletron neutron external beam radiation therapy
																5983006	Repair of spermatic cord	A31.8	Intracranial stereotactic neurolysis of specified cranial nerve NEC	7823006	Primary repair of torn ligament of knee, cruciate	A79.1	Destruction of cervical sympathetic nerve NEC									8693001	Radionuclide identification of eye tumour	C24.5	Incision of lacrimal gland	11319003	Control of postoperative haemorrhage of bladder	C34.5	Tenotomy of superior oblique muscle of eye	80632003	Vitrectomy, complex, multiple procedures			172523009	Intracapsular extraction of lens			228677009	Caesium 137 brachytherapy
																5992009	Midtarsal arthrodesis, multiple	A31.9	Unspecified intracranial stereotactic release of cranial nerve	7824000	Enlargement of pre-existing atrial septal defect	A79.3	Destruction of lumbar sympathetic nerve NEC									8717008	Reduction of open zygomatic arch fracture using a towel clip	C25	Connection between lacrimal apparatus and nose	11328002	Removal of foreign body from nose by incision	C34.6	Tenotomy of inferior oblique muscle of eye	80806006	Scleral buckling with air tamponade			172524003	Forceps extraction of lens			228681009	Cobalt 60 brachytherapy
																5998008	Radical dissection of groin	A31	Intracranial stereotactic release of cranial nerve	7898005	Destruction of lesion of retina by cryotherapy	A79.4	Destruction of perivascular sympathetic nerve NEC									8773000	Transplantation of large intestine	C25.1	Canaliculodacryocystorhinostomy	11349001	Incision of abscess of lip	C34.7	Tenotomy of combinations of muscles of eye	81085004	Destructive procedure of anterior segment of eye			172525002	Cryoextraction of lens			228682002	Cobalt 60 brachytherapy manual loading
																6005008	Transplantation of vitreous by anterior approach	A31.1	Intracranial stereotactic neurolysis of optic nerve (ii)	7989006	Removal of prosthesis of joint of hip	A79.5	Destruction of splanchnic sympathetic nerve NEC									8777004	Incision and exploration of large intestine	C25.2	Conjunctivodacryocystorhinostomy	11369006	Vestibuloplasty	C35.1	Transposition of muscle of eye NEC	81177005	Destruction of lesion of choroid by laser photocoagulation			172529008	Capsulotomy of anterior lens capsule			228684001	Iridium 192 brachytherapy
																6029001	Augmentation of outflow tract of pulmonary valve	A31.2	Intracranial stereotactic neurolysis of oculomotor nerve (iii)	7995007	Angiography of lower extremity arteries with serialography	A79.8	Other specified other destruction of sympathetic nerve									8803008	Iridosclerotomy	C25.3	Dacryocystorhinostomy and insertion of tube HFQ	11560009	Endoscopy of adenoid	C35.2	Lengthening of muscle of eye by muscle slide	81924001	Destruction of lesion of retina by photocoagulation			172530003	Capsulotomy of posterior lens capsule			228685000	Gammamed brachytherapy
																6082008	Perforation of footplate	A31.3	Intracranial stereotactic neurolysis of trigeminal nerve (v)	8031000	Vaginogram	A79.9	Unspecified other destruction of sympathetic nerve									8811003	Repair of hepatothoracic fistula	C25.4	Dacryocystorhinostomy NEC	11570006	Biopsy of lip	C37.1	Excision of lesion of muscle of eye	82027008	Iridectomy with filtering operation for glaucoma			172532006	YAG laser capsulotomy of lens			228686004	Microselectron brachytherapy
																6092000	Aspiration of nasal sinus by puncture	A31.4	Intracranial stereotactic neurolysis of facial nerve (vii)	8069005	Implantation of tricuspid valve prosthesis or synthetic device	A83	Electroconvulsive therapy									8876004	Aortocoronary artery bypass graft with prosthesis	C25.5	Revision of anastomosis between lacrimal apparatus and nose	11617005	Implantation of outflow tract prosthesis in pulmonary valvuloplasty	C37.3	Biopsy of lesion of muscle of eye	82382005	Subtotal removal of vitreous by anterior approach with mechanical vitrectomy			172538005	Mechanical lensectomy			228688003	Californium 252 brachytherapy
																6100001	Fenestration of stapes footplate with vein graft	A31.5	Intracranial stereotactic neurolysis of acoustic nerve (viii)	8073008	Ultrasonic guidance for aspiration of ova	A83.8	Other specified electroconvulsive therapy									8891002	Partial removal of vitreous by anterior approach	C25.8	Other specified connection between lacrimal apparatus and nose	11626008	Miles operation, complete proctectomy	C37.4	Repair of muscle of eye NEC	82627009	Discission of vitreous strands by anterior approach			172542008	Revision of intraocular lens			228689006	Gold 198 brachytherapy
																6119006	Local destruction of lesion of bony palate	A31.6	Intracranial stereotactic neurolysis of glossopharyngeal nerve (ix)	8082002	Removal of foreign body of lacrimal gland by incision	A83.9	Unspecified electroconvulsive therapy									8902002	Simple pyeloplasty	C25.9	Unspecified connection between lacrimal apparatus and nose	11707008	Repair of fallopian tube	C39	Extirpation of lesion of conjunctiva	82643002	Suture of conjunctiva			172547002	Biopsy of lesion of lens			228690002	Iodine 125 brachytherapy
																6130009	Surgical exposure of impacted or unerupted tooth to aid eruption	A31.7	Intracranial stereotactic neurolysis of vagus nerve (x)	8086004	Restoration, inlay, metallic, three surfaces	A84.1	Electroencephalography NEC									8903007	Excision of omphalomesenteric duct	C26.1	Excision of lacrimal sac	11732005	Simple cystometrogram	C39.1	Excision of lesion of conjunctiva	82736000	Trabeculotomy			172555009	Anterior vitrectomy			228691003	Phosphorus 32 brachytherapy
																6146001	Repair of heart septum with prosthesis	A32.1	Decompression of optic nerve (ii)	8093000	Transureteroureterostomy	A84.2	Electromyography									8906004	Caecocolostomy	C26.2	Destruction of lesion of lacrimal sac	11748006	Repair of atrial septal defect with prosthesis by open heart technique	C39.2	Cauterisation of lesion of conjunctiva	82819003	Manipulation of eyeball			172565003	Cryotherapy to lesion of retina			228692005	Radon 222 brachytherapy
																6148000	Chondrectomy of semilunar cartilage of knee	A32.2	Decompression of oculomotor nerve (iii)	8095007	Aspiration curettage of uterus after abortion	A84.3	Nerve conduction studies									8917003	Laryngotracheotomy	C26.3	Biopsy of lesion of lacrimal sac	11759002	Rhinoplasty augmentation with synthetic implant	C39.3	Cryotherapy to lesion of conjunctiva	82948008	Destruction of chorioretinal lesion by diathermy			172571009	Epiretinal dissection			228693000	Ruthenium 106 brachytherapy
																6161000	Excision of lesion of capsule of toes	A32.3	Decompression of trigeminal nerve (v)	8136007	Revision of scar of skin	A84.4	Evoked potential recording									8920006	Repair of retina for retinal detachment	C26.4	Incision of lacrimal sac	11819005	Ocular thermography	C39.4	Curettage of lesion of conjunctiva	83202004	Repair of ciliary body			172572002	Excision of retinal lesion			228694006	Strontium 90 brachytherapy
																6164008	Osteoclasis of clavicle	A32.5	Decompression of acoustic nerve (viii)	8142006	Weir operation for correction of nostrils	A84.6	Pattern electroretinography									8929007	Oesophagogastropexy	C27.2	Dilation of nasolacrimal duct	11895000	Tracer study of eye	C39.5	Radiotherapy to lesion of conjunctiva	83211004	Repair of postcataract wound dehiscence with conjunctival flap			172573007	Biopsy of retinal lesion			228695007	Tantalum 182 brachytherapy
																6166005	Nephropyeloureterostomy	A32.6	Decompression of glossopharyngeal nerve (ix)	8151003	Echocardiography for detecting cardiac output	A84.8	Other specified neurophysiological operations									9093009	Thyrochondrotomy	C27.3	Irrigation of nasolacrimal duct	11912002	Scraping of trachoma follicles	C39.8	Other specified extirpation of lesion of conjunctiva	83694000	Lamellar keratoplasty			172574001	Reposition plombage for detachment			228696008	Yttrium 90 brachytherapy
																6187000	Repair of aneurysm with graft of common femoral artery	A32.7	Decompression of vagus nerve (x)	8155007	Excision of basal ganglion	A84.9	Unspecified neurophysiological operations									9102008	Proximal subtotal gastrectomy by thoracic approach	C27.5	Probing of nasolacrimal duct NEC	11933006	Repair of atrial heart septum in total repair of tetralogy of Fallot	C39.9	Unspecified extirpation of lesion of conjunctiva	83868006	Iridocapsulectomy			172586003	Panretinal photocoagulation for glaucoma			228697004	Yttrium 90 therapy
																6188005	Arthrotomy of knee	A33.8	Other specified neurostimulation of cranial nerve	8189008	Partial amputation of penis	B01	Excision of pituitary gland									9106006	Intraoperative cardiac pacing and mapping	C29.1	Repair of canaliculus	11954004	Repair of liver	C40	Repair of conjunctiva	83877004	Phlebogoniostomy			193845004	Excisional biopsy of conjunctiva			228698009	Iodine 131 therapy
																6198004	Repair of fracture with Sofield type procedure	A33.9	Unspecified neurostimulation of cranial nerve	8192007	Repair of enterocele by vaginal approach	B01.1	Transethmoidal hypophysectomy									9118002	Direct nasal mucous membrane test	C29.2	Enlargement of lacrimal punctum	11973000	Excision of accessory spleen	C40.1	Mucosal graft to conjunctiva	84072001	Transposition of pterygium			203644001	Sclerostomy			228699001	Phosphorus 32 therapy
																6231003	Grafting of palate	A33	Neurostimulation of cranial nerve	8223002	Labyrinthectomy, osseous	B01.2	Trans-sphenoidal hypophysectomy									9121000	Excision of lesion of large intestine	C29.3	Occlusion of lacrimal punctum	11995001	Suture of salivary gland	C40.2	Amniotic graft to conjunctiva	84077007	Reinforcement of sclera			203952001	Repair of eye, multiple structures			228700000	Iodine 131 meta-iodobenzylguanidine therapy
																6274000	Excision of aural glomus tumour, extended, extratemporal	A34.1	Exploration of optic nerve (ii)	8246000	Electroencephalogram during carotid surgery	B01.3	Trans-septal hypophysectomy									9132000	Reopening of osteotomy site of facial bone	C29.5	Canaliculotomy	12038002	Incision of endocardium	C40.5	Suture of conjunctiva	84542000	Removal of foreign body of anterior chamber of eye by incision with use of magnet			204542000	Exploratory sclerotomy			228701001	Strontium 89 therapy
																6295005	Sequestrectomy of pelvic bone	A34.2	Exploration of oculomotor nerve (iii)	8255002	Repair of filtering bleb by suture	B01.4	Transcranial hypophysectomy									9137006	Discission of membranous cataract, secondary	C31	Combined operations on muscles of eye	12065009	Monitoring of coronary blood flow	C40.8	Other specified repair of conjunctiva	84551008	Overlapping of sclera for buckling			205336009	Enucleation of eye without implant			228702008	Gold 198 therapy
																6339003	Conditioning play audiometry	A34.3	Exploration of trigeminal nerve (v)	8271002	Revision of total hip arthroplasty, both components, with allograft	B01.8	Other specified excision of pituitary gland									9175006	Parietal cell vagotomy with pyloroplasty and gastrostomy	C31.1	Recession of medial rectus muscle and resection of lateral rectus muscle of eye	12092003	Repair of rectal prolapse	C40.9	Unspecified repair of conjunctiva	85070003	Iridectomy with scleral fistulisation			206175003	Insertion of orbital implant with synchronous evisceration			229556008	Pulsed electromagnetic energy therapy
																6363006	Dilation of lacrimal punctum with irrigation	A34.4	Exploration of facial nerve (vii)	8290005	Induced cardioplegia	B01.9	Unspecified excision of pituitary gland									9191009	Suture of tonsillar fossa	C31.2	Bilateral recession of medial recti muscles of eyes	12093008	Excisional biopsy of orbit	C41	Incision of conjunctiva	85145001	Removal of foreign body of cornea with slit lamp			223217009	Removal of embedded foreign body from conjunctiva by incision			230857009	Injection of chemotherapeutic substance into subcutaneous reservoir
																6385000	Exploration of disc space	A34.5	Exploration of acoustic nerve (viii)	8353007	Excision of lesion of lower limb vein	B02	Destruction of pituitary gland									9215005	Colotomy	C31.3	Bilateral resection of medial recti muscles of eyes	12102007	Inversion of diverticulum of large intestine	C41.8	Other specified incision of conjunctiva	85231002	Repair of retinal detachment by laser photocoagulation			225683008	Bathing eye			230911008	Stereotactic radiosurgery of lesion of intracranial vasculature
																6403005	Lengthening of muscle of hand	A34.6	Exploration of glossopharyngeal nerve (ix)	8367003	Clipping nails of patient	B02.1	Cryotherapy to pituitary gland									9217002	Surgical fracture of nasal turbinates	C31.4	Bilateral recession of lateral recti muscles of eyes	12124007	Radioisotope scan of pancreas	C41.9	Unspecified incision of conjunctiva	85257004	Destruction of chorioretinal lesion by radiation therapy			225684002	Cleaning eye			230912001	Stereotactic radiosurgery of intracranial arteriovenous malformation
																6433003	Closed heart valvotomy of mitral valve	A34.7	Exploration of vagus nerve (x)	8388007	Partial horizontal laryngectomy	B02.3	Injection of destructive substance into pituitary gland NEC									9218007	Therapeutic apical closure	C31.5	Bilateral resection of lateral recti muscles of eyes	12132004	Langenbeck operation, cleft palate repair	C43.2	Biopsy of lesion of conjunctiva	85645002	Repair of scleral staphyloma			225687009	Observing eye during eye care			230913006	Stereotactic radiosurgery of intracranial venous malformation
																6438007	Exploration of ciliary body	A36.3	Biopsy of lesion of cranial nerve	8422009	Destruction of haemorrhoids by sclerotherapy	B02.8	Other specified destruction of pituitary gland									9221009	Surgical treatment of septic abortion	C31.6	Recession of lateral rectus muscle and resection of medial rectus muscle of eye	12163000	Needling of secondary cataract	C43.5	Exploration of conjunctiva	85785001	Capsulotomy of lens			225691004	Applying eye pad and shield			230914000	Stereotactic radiosurgery of intracranial cavernous angioma
																6439004	Destruction of lesion of peripheral nerve	A38.8	Other specified extirpation of lesion of meninges of brain	8425006	Cast post and core in addition to crown	B02.9	Unspecified destruction of pituitary gland									9225000	Revision of stapedectomy	C31.8	Other specified combined operations on muscles of eye	12282003	Pulp vitality test	C43.6	Creation of hood of conjunctiva	86948006	Destruction of lesion of choroid			225692006	Applying eye pad and bandage			231544004	Radiotherapy to orbital lesion
																6444006	Enlargement of eye socket	A43.8	Other specified other extirpation of lesion of meninges of brain	8500004	Tenotomy of adductor of hip, subcutaneous, closed	B04.1	Excision of lesion of pituitary gland									9238008	Suture of stomach	C31.9	Unspecified combined operations on muscles of eye	12317003	Ligation of superior longitudinal sinus	C43.7	Transplantation of conjunctiva	87021001	Mechanical vitrectomy by pars plana approach			225693001	Applying double eye pad			231568007	Radiotherapy to lesion of medial canthus
																6473009	Suture of old obstetrical laceration of uterus	A43.9	Unspecified other extirpation of lesion of meninges of brain	8505009	Neurolysis of peripheral nerve	B04.2	Biopsy of lesion of pituitary gland									9257004	Revision of intracranial neurostimulator receiver	C32	Recession of muscle of eye	12341000	Isotope study for glomerular filtration rate	C44	Other plastic operations on cornea	87639009	Facilitation of intraocular circulation			225701002	Massaging of the eye			231585009	Radiotherapy to lesion of lateral canthus
																6480006	Urinary bladder residual urine study	A38.9	Unspecified extirpation of lesion of meninges of brain	8508006	Osteotomy of metatarsal	B04.3	Decompression of pituitary gland									9280007	Proctoplasty for stenosis	C32.1	Recession of medial rectus muscle of eye NEC	12350003	Colonoscopy with rigid sigmoidoscope through colotomy	C44.1	Hydrogel prosthetic keratoplasty	88044000	Repair of perforating laceration of sclera not involving uveal tissue			225704005	Rodding of palpebral conjunctiva			231596001	Radiotherapy to lesion of eyelid
																6486000	Curettage of sclera	A38	Extirpation of lesion of meninges of brain	8561003	Destruction of epithelial downgrowth of anterior chamber of eye	B04.4	Exploration of pituitary gland									9292007	Oesophageal hiatus hernia repair	C32.2	Recession of lateral rectus muscle of eye NEC	12357000	Radiologic examination of renal cyst, translumbar approach	C44.3	Endothelial graft to cornea	88096002	Capsulectomy with extraction of lens			231559005	Biopsy of lesion of globe			231737005	Radiotherapy to ciliary body
																6519001	Operation on multiple extraocular muscles with temporary detachment from globe	A38.1	Extirpation of lesion of meninges of cortex of brain	8583004	Incision and drainage of hip joint area for deep abscess	B06.1	Excision of pineal gland									9299003	Coagulation of aneurysm of cerebral vessel	C32.3	Recession of superior rectus muscle of eye	12385003	Repair of mouth laceration	C44.8	Other specified other plastic operations on cornea	88752005	Formation of pupil by iridectomy			231703002	Radial conjunctival incision			231764006	Radiotherapy to retina
																6527005	Uchida fimbriectomy with tubal ligation by endoscopy	A38.2	Extirpation of lesion of meninges of sphenoidal ridge of cranium	8596003	Open reduction of open scapular fracture, juxta-articular	B27.1	Total mastectomy and excision of both pectoral muscles and part of chest wall									9300006	Restoration, inlay, porcelain/ceramic, two surfaces	C32.4	Recession of inferior rectus muscle of eye	12398007	Excision of endometrial synechiae	C44.9	Unspecified other plastic operations on cornea	88812000	Excision of lesion of ciliary body			231704008	Surgical superficial keratectomy			232622002	Open procedure to bronchus
																6536009	Implantation of tricuspid valve with tissue graft	A38.3	Extirpation of lesion of meninges of subfrontal region of brain	8606002	Transillumination of nasal sinuses	B27.2	Total mastectomy and excision of both pectoral muscles NEC									9372002	Drainage of cranial sinus by trephination	C32.5	Recession of superior oblique muscle of eye	12415007	Endoscopic destruction of lesion of duodenum	C45	Extirpation of lesion of cornea	89176003	Implantation of vitreous for retinal reattachment with buckling			231708006	Correction of astigmatism			232623007	Open biopsy of bronchial lesion
																6562000	Destruction of lesion of tongue	A38.4	Extirpation of lesion of meninges of parasagittal region of brain	8646008	Endoscopic biopsy of larynx	B27.3	Total mastectomy and excision of pectoralis minor muscle									9373007	Stripping of vocal cords	C32.6	Recession of inferior oblique muscle of eye	12421006	Closure of oesophagostomy by thoracic approach	C45.1	Superficial keratectomy	89942008	Removal of foreign body of iris by incision			231714004	Wedge excision of cornea			232624001	Open excision of bronchial lesion
																6563005	Transposition of muscle of hand	A38.5	Extirpation of lesion of falx cerebri	8673009	Incision and drainage of buccal space	C01	Excision of eye									9394005	Incision of fascial compartments of head	C32.7	Recession of combinations of muscles of eye	12445005	Repair of ventricular septal defect with tissue graft	C45.2	Excision of lesion of cornea NEC	89978003	Intracapsular extraction of lens with iridectomy for dislocated lens			231715003	Relieving incision of cornea			232625000	Repair of ruptured bronchus
																6567006	Pulmonary valve commissurotomy by transvenous balloon method	A38.6	Extirpation of lesion of tentorium cerebelli	8693001	Radionuclide identification of eye tumour	C01.1	Exenteration of orbit									9409008	Incisional biopsy of pancreas	C32.8	Other specified recession of muscle of eye	12481008	Incision of middle ear	C45.3	Cauterisation of lesion of cornea	90155002	Curettage of corneal epithelium with chemocauterisation			231716002	Insertion of corneal tension suture			232626004	Open repair of bronchopleural fistula
																6585004	Closed reduction of fracture of tarsal or metatarsal	A39.1	Repair of meningoencephalocele	8717008	Reduction of open zygomatic arch fracture using a towel clip	C01.2	Enucleation of eye									9411004	Incision of postzygomatic space	C32.9	Unspecified recession of muscle of eye	12552005	Fine needle biopsy of larynx	C45.5	Radiotherapy to lesion of cornea	90164007	Trabeculodialysis			231717006	Cautery sclerostomy			232627008	Open repair of acquired broncho-oesophageal fistula
																6615001	Electroretinography	A39.2	Repair of dura of anterior fossa of cranium	8750008	Avulsion of pudendal nerve	C01.3	Evisceration of eye									9429009	Gastroplasty	C33	Resection of muscle of eye	12654003	Closure of foramen ovale with prosthesis by closed heart technique	C45.6	Destruction of lesion of cornea NEC	90243001	Destruction of lesion of retina by diathermy			231718001	Laser sclerostomy			232628003	Open biopsy of lung
																6634001	Destruction of haemorrhoids, internal	A39.3	Repair of dura of middle fossa of cranium	8846006	Synovectomy of hip joint	C01.8	Other specified excision of eye									9524002	Total pancreatectomy	C33.1	Resection of medial rectus muscle of eye NEC	12672009	Proctolysis	C45.7	Debridement of lesion of cornea	90854001	Revision of filtering bleb			231724007	Peripheral iridectomy			232631002	Enucleation of lung lesion
																6639006	Replacement of obstructed valve in shunt system	A39.4	Repair of dura of posterior fossa of cranium	8863005	Open biopsy of vertebral body of cervical region	C01.9	Unspecified excision of eye									9548006	Creation of lumbar subarachnoid shunt with laminectomy	C33.2	Resection of lateral rectus muscle of eye NEC	12726002	Removal of foreign body of tonsil by incision	C45.8	Other specified extirpation of lesion of cornea	91084003	Gonioscopy with evaluation			231725008	Surgical peripheral iridectomy			232632009	Wedge excision of lung
																6650009	Radionuclide lacrimal flow study	A39.5	Repair of dura of vault of cranium	8891002	Partial removal of vitreous by anterior approach	C02.1	Excision of lesion of orbit									9552006	Transposition of tissue of tongue	C33.3	Resection of superior rectus muscle of eye	12749000	Radiologic guidance for percutaneous placement of enteroclysis tube	C45.9	Unspecified extirpation of lesion of cornea	91552000	Postoperative revision of scleral fistulisation procedure			231726009	Laser iridectomy			232633004	Single wedge excision of lung
																6656003	Acoustic stimulation test	A42.1	Creation of anastomosis of dura	8896007	Osteotomy of acetabular bone	C02.2	Destruction of lesion of orbit									9555008	Incision of chalazion	C33.4	Resection of inferior rectus muscle of eye	12762001	Suture of eyelid	C46	Plastic operations on cornea	108143005	Cornea excision			231727000	Sector iridectomy			232634005	Multiple wedge excisions of lung
																6661001	King-Steelquist hindquarter operation	A44.8	Other specified partial extirpation of spinal cord	8902002	Simple pyeloplasty	C02.8	Other specified extirpation of lesion of orbit									9577007	Thermocauterisation of cervix	C33.5	Resection of superior oblique muscle of eye	12796008	Transection of fallopian tube by abdominal approach	C46.1	Refractive keratoplasty	108147006	Anterior segment of eye incision			231728005	Repair of prolapsed iris			232635006	Excision of segment of right upper lobe
																6670003	Closure of external fistula of trachea	A44.9	Unspecified partial extirpation of spinal cord	8920006	Repair of retina for retinal detachment	C02.9	Unspecified extirpation of lesion of orbit									9580008	Chemothalamectomy	C33.6	Resection of inferior oblique muscle of eye	12826007	Dorrance operation, push-back operation for cleft palate	C46.7	Transplant of corneal limbal cells	108148001	Anterior segment of eye excision			231730007	Iridoplasty			232636007	Excision of segment of right middle lobe
																6682007	Reattachment of amputated ear	A44	Partial extirpation of spinal cord	8932005	Replacement of joint of foot and toe	C04.1	Revision of prosthetic replacement for orbit									9599004	Biopsy of cervix with fulguration	C33.7	Resection of combinations of muscles of eye	12827003	Partial proctectomy	C47	Closure of cornea	108150009	Anterior segment of eye endoscopy			231734003	Trabeculoplasty			232637003	Excision of segment of right lower lobe
																6704000	Repair of parasternal diaphragmatic hernia	A44.1	Chordectomy of spinal cord	9047006	Excision of lesion of bone of vertebra	C04.2	Revision of prosthetic replacement for eyeball									9624009	Extraocular muscle tenectomy	C33.8	Other specified resection of muscle of eye	12868007	Revision of operative wound of anterior segment of eye	C47.1	Suture of cornea	108156003	Posterior segment of eye excision			231735002	Surgical trabeculoplasty			232638008	Excision of segment of left upper lobe
																6712008	Piercing of nail	A45.4	Open biopsy of lesion of spinal cord	9087001	Exploration of cranial nerve	C05	Plastic repair of orbit									9666005	Oesophagocolic anastomosis, antesternal or antethoracic	C33.9	Unspecified resection of muscle of eye	12935001	Ligation of intracranial vein	C47.4	Gluing of cornea	108246006	Tonometry AND/OR tonography procedure			231736001	Ultrasound destruction of ciliary body			232639000	Excision of segment of left lower lobe
																6727008	Excision of lesion of bone of humerus	A49.1	Freeing of spinal tether NEC	9106006	Intraoperative cardiac pacing and mapping	C05.1	Reconstruction of cavity of orbit									9724000	Repair of current obstetric laceration of uterus	C34	Partial division of tendon of muscle of eye	12976005	Donor nephrectomy	C47.8	Other specified closure of cornea	112957007	Conjunctival flap, partial			231737005	Radiotherapy to ciliary body			232640003	Lobectomy with bronchoplastic procedure
																6732009	Type II, early periodontitis, moderate pocket therapy	A51.1	Extirpation of lesion of meninges of spinal cord	9118002	Direct nasal mucous membrane test	C05.2	Plastic repair of cavity of orbit									9735005	Repair of colon	C34.1	Tenotomy of medial rectus muscle of eye	12986006	Excision of Pancoast tumour of lung	C47.9	Unspecified closure of cornea	112960000	Reconstruction of conjunctival cul-de-sac with graft			231738000	Partial excision of ciliary body			232641004	Lobectomy of lung with excision of part of adjacent lobe
																6745008	Indirect laryngoscopy with removal of foreign body	A53.1	Cerebrospinal syringostomy	9132000	Reopening of osteotomy site of facial bone	C05.8	Other specified plastic repair of orbit									9754005	Repair of laceration of sclera with synchronous repair of conjunctiva	C34.2	Tenotomy of lateral rectus muscle of eye	13002002	Dilation of Wharton's duct	C49	Incision of cornea	112962008	Repair of perforating laceration of cornea not involving uveal tissue			231739008	Iridocyclochoroidectomy			232642006	Extrapericardial pneumonectomy
																6760006	Excision of lesion of phalanges of foot	A53.3	Creation of syringoperitoneal shunt	9137006	Discission of membranous cataract, secondary	C05.9	Unspecified plastic repair of orbit									9774003	Manipulation of temporomandibular joint	C34.3	Tenotomy of superior rectus muscle of eye	13004001	Rigid proctosigmoidoscopy	C49.1	Section of cornea	112967002	Incision of posterior segment of eye			231740005	Cyclochoroidectomy			232643001	Intrapericardial pneumonectomy
																6763008	Manual reduction of closed fracture of acetabulum	A53.2	Creation of thecoperitoneal shunt	9150007	Change of length of muscle of hand	C06	Incision of orbit									9811006	Tongue destructive procedure	C34.4	Tenotomy of inferior rectus muscle of eye	13097002	Constriction of globe for scleral buckling	C49.2	Trephine of cornea	112969004	Repair of retina for retinal tear or defect by laser photocoagulation			231741009	Revision of anterior chamber			232644007	Extrapleural pneumonectomy
																6774004	Closure of tracheostomy	A53.4	Creation of lumboperitoneal shunt	9162006	Transplantation of scrotal tissue	C06.1	Biopsy of lesion of orbit									9844000	Autogenous graft of rib cartilage to ear	C34.5	Tenotomy of superior oblique muscle of eye	13142009	Direct laryngoscopy with insertion of obturator	C49.3	Radial keratotomy	112970003	Destruction of lesion of choroid by xenon arc photocoagulation			231744001	Cataract extraction, insertion of intraocular lens and trabeculectomy			232645008	Pleuropneumonectomy
																6776002	Auricular aneurysmectomy	A55.3	Spinal manometry	9191009	Suture of tonsillar fossa	C06.3	Decompression of orbit									9888007	Excision of intracranial lesion	C34.6	Tenotomy of inferior oblique muscle of eye	13171005	Dilation of cardiac sphincter of oesophagus	C49.8	Other specified incision of cornea	113113000	Ophthalmic echography, A-mode			231747008	Surgical capsulotomy of lens capsule			232646009	Completion pneumonectomy
																6778001	Stereotactic biopsy of lesion of spinal cord	A57.4	Injection of destructive substance into spinal nerve root	9217002	Surgical fracture of nasal turbinates	C06.5	Exploration of orbit									9895003	Destruction of lesion of large intestine	C34.7	Tenotomy of combinations of muscles of eye	13183007	Cryotherapy of lesion of bladder	C49.9	Unspecified incision of cornea	120085004	Eye incision			231748003	Laser capsulotomy of lens capsule			232647000	Pneumonectomy with tracheobronchoplasty
																6779009	Open treatment of slipped femoral epiphysis	A57.7	Injection of therapeutic substance around spinal nerve root	9218007	Therapeutic apical closure	C06.8	Other specified incision of orbit									9993006	Incision of diaphragm	C34.8	Other specified partial division of tendon of muscle of eye	13205008	Transvaginal echography	C51.1	Biopsy of lesion of cornea	120086003	Eye excision			231749006	Capsulorrhexis of lens capsule			232648005	Excision of lung sequestration
																6812000	Mohs' chemosurgery, fixed tissue technique	A57.3	Radiofrequency controlled thermal destruction of spinal nerve root	9221009	Surgical treatment of septic abortion	C06.9	Unspecified incision of orbit									10002003	Resection of stomach fundus	C34.9	Unspecified partial division of tendon of muscle of eye	13303004	Posterior sclerotomy	C51.3	Exploration of cornea	120092009	Eye reconstruction			231751005	Exchange of intraocular lens			232649002	Repair of bulla of lung
																6818001	Excision of buccal mucosa	A47.2	Radiofrequency controlled thermal destruction of spinothalamic tract	9225000	Revision of stapedectomy	C08.1	Transposition of ligament of orbit									10006000	Repair of retinal detachment with xenon arc photocoagulation	C35.1	Transposition of muscle of eye NEC	13316004	Implantation of pulmonary valve with tissue graft	C52	Excision of sclera	120095006	Eye transplantation			231752003	Repositioning of intraocular lens			232651003	Excision of bulla of lung
																6833009	Closed osteotomy of mandibular angle	C46.1	Refractive keratoplasty	9227008	Incision of rectovaginal septum	C08.2	Open reduction of fracture of orbit									10077008	Endoscopic biopsy of stomach	C35.2	Lengthening of muscle of eye by muscle slide	13327002	Partial colectomy by transanal approach	C52.1	Deep sclerectomy with spacer	120114008	Cornea closure			231754002	Biopsy of vitreous			232652005	Cavernostomising of bulla of lung
																6846004	Incision of pituitary gland	A59.1	Total sacrifice of peripheral nerve	9257004	Revision of intracranial neurostimulator receiver	C08.5	Internal fixation of fracture of orbit									10088002	Revision of jejunoileal bypass	C37.1	Excision of lesion of muscle of eye	13358001	Total parotidectomy	C52.2	Deep sclerectomy without spacer	120117001	Anterior segment of eye closure			231756000	Vitreous base vitrectomy			232653000	Repair of lung laceration
																6889000	Shortening of sclera by scleral buckling	A59.2	Partial sacrifice of peripheral nerve	9292007	Oesophageal hiatus hernia repair	C09.1	Replacement of lateral canthal tendon using tarsal strip									10106002	Core needle biopsy of kidney	C37.3	Biopsy of lesion of muscle of eye	13392003	Transplantation of larynx	C52.8	Other specified excision of sclera	120118006	Anterior segment of eye reconstruction			231759007	Endodiathermy to retina			232655007	Aspiration of lung lesion
																6898002	Arthroscopically aided posterior cruciate ligament reconstruction	A60.1	Enucleation of peripheral nerve	9299003	Coagulation of aneurysm of cerebral vessel	C09.2	Replacement of lateral canthal tendon using periosteal strip									10107006	Duodenoduodenostomy	C37.4	Repair of muscle of eye NEC	13398004	Perilymphatic tap	C52.9	Unspecified excision of sclera	120119003	Anterior segment of eye repair			231760002	Cryotherapy to retina			232657004	Single lung transplant
																6909004	Excisional biopsy of peripheral nerve ganglion	A60.5	Injection of destructive substance into peripheral nerve	9300006	Restoration, inlay, porcelain/ceramic, two surfaces	C09.3	Replacement of medial canthal tendon using periosteal strip									10116005	Simple repair of superficial wounds of scalp and neck	C39	Extirpation of lesion of conjunctiva	13431007	Prefrontal lobotomy	C53	Extirpation of lesion of sclera	120121008	Lens closure			231761003	Endocryotherapy to retina			232658009	Double lung transplant
																6967000	Open reduction of separation of epiphysis of fibula	A60.4	Radiofrequency controlled thermal destruction of peripheral nerve	9316008	Crushing of peripheral nerve	C10.1	Excision of lesion of eyebrow									10190003	Aortocoronary bypass of four or more coronary arteries	C39.1	Excision of lesion of conjunctiva	13433005	Excision of lesion of brain by transtemporal approach	C53.1	Punch resection of sclera	120122001	Lens reconstruction			231762005	Photocoagulation to retina			232659001	Double lung transplant as a block
																6976007	Craniocervical spinal fusion	A61.2	Cryotherapy to lesion of peripheral nerve	9365003	Stripping of lower limb varicose veins	C10.2	Hair bearing flap to eyebrow									10254002	Excision of diverticulum of small intestine	C39.2	Cauterisation of lesion of conjunctiva	13490005	Conchotomy	C53.2	Excision of lesion of sclera NEC	120125004	Posterior segment of eye closure			231764006	Radiotherapy to retina			232660006	Bilateral sequential single lung transplant
																7001008	Incision of lingual fraenum	A61.3	Radiotherapy to lesion of peripheral nerve	9372002	Drainage of cranial sinus by trephination	C10.4	Suture of eyebrow									10259007	Proctopexy	C39.3	Cryotherapy to lesion of conjunctiva	13529000	Nasal septoplasty	C53.3	Cauterisation of lesion of sclera	120126003	Posterior segment of eye reconstruction			231766008	Pneumatic retinopexy			232661005	Removal of lung from donor
																7012008	Coagulation or electrocoagulation of spinal cord lesion	A62.4	Primary microsurgical repair of peripheral nerve NEC	9373007	Stripping of vocal cords	C10.5	Incision of lesion of eyebrow									10272008	Repair of fistula of diaphragm	C39.4	Curettage of lesion of conjunctiva	13666002	Leukotomy	C53.4	Destruction of lesion of sclera NEC	120127007	Posterior segment of eye transplantation			231767004	Scleral thinning procedure			232697001	Lung reinflation
																7043001	Repair of inguinal hernia with spermatocelectomy	A62.8	Other specified microsurgical repair of peripheral nerve	9394005	Incision of fascial compartments of head	C10.6	Biopsy of lesion of eyebrow									10326007	Coronary artery bypass with autogenous graft, three grafts	C39.5	Radiotherapy to lesion of conjunctiva	13672002	Excision of fibrous tuberosities of dentoalveolar structures	C53.8	Other specified extirpation of lesion of sclera	164729009	Tonometry			231771001	Transvitreal membranectomy			232972002	Removal of heart-lung block from donor
																7082004	Reduction of fracture of hand with internal fixation	A62.7	Microsurgical repair of multiple peripheral nerves NEC	9411004	Incision of postzygomatic space	C11.1	Excision of lesion of canthus									10359005	Revision of obstructed valve in CSF shunt system	C39.8	Other specified extirpation of lesion of conjunctiva	13769001	Multiple tenotomies of eye, two or more tendons	C53.9	Unspecified extirpation of lesion of sclera	165012008	Subconjunct. allergy challenge			231772008	Preretinal membranectomy			233022006	Construction of conduit - right atrium to pulmonary trunk
																7108004	Osteoclasis	A62.6	Microsurgical graft to multiple peripheral nerves NEC	9503007	Benenenti operation for rotation of bulbous urethra	C11.2	Destruction of lesion of canthus									10388006	Manipulation of tissue of diaphragm	C39.9	Unspecified extirpation of lesion of conjunctiva	13793006	Extracapsular extraction of lens	C54	Buckling operations for attachment of retina	165162000	Diagnostic dye to eye			231773003	Subretinal membranectomy			233071001	Construction of conduit - right ventricle to pulmonary trunk
																7171009	Shortening of round ligament of uterus	A62.5	Secondary microsurgical repair of peripheral nerve NEC	9521005	Anal fistulectomy, second stage	C11.3	Correction of epicanthus									10470002	Electronarcosis	C40	Repair of conjunctiva	13844007	Exenteration of ethmoid air cells	C54.2	Imbrication of sclera	169425004	Laser therapy for retinal lesion			231774009	Retinotomy			233072008	Construction of conduit - right ventricle to right pulmonary artery
																7177008	Horizontal osteotomy of mandible	A62.3	Microsurgical graft to peripheral nerve NEC	9552006	Transposition of tissue of tongue	C11.4	Correction of telecanthus									10489002	Endoscopic nasal polypectomy	C40.1	Mucosal graft to conjunctiva	13852005	Transabdominal gastroscopy	C54.3	Buckling of sclera and implant HFQ	172132001	Enucleation of eyeball			231775005	Retinectomy			233073003	Construction of conduit - right ventricle to left pulmonary artery
																7190001	Mandibular condylectomy	A62.9	Unspecified microsurgical repair of peripheral nerve	9554007	Removal of neuropacemaker from peripheral nerve with synchronous replacement	C11.5	Graft of skin to canthus									10516001	Postpartum ligation of fallopian tubes	C40.2	Amniotic graft to conjunctiva	13893002	Closure of appendiceal fistula	C54.4	Buckling of sclera and local or encircling explant HFQ	172384001	Cryotherapy of conjunctival lesion			231777002	Intravitreal tamponade			233074009	Construction of conduit - right ventricle to both pulmonary arteries
																7221002	Formation of tubed pedicle graft, head and neck	A62	Microsurgical repair of peripheral nerve	9555008	Incision of chalazion	C11.6	Canthotomy									10522005	Destruction of lesion of salivary gland	C40.3	Sliding graft to conjunctiva	13895009	Repair of punctum of lacrimal system	C54.5	Buckling of sclera NEC	172385000	Curettage of lesion of conjunctiva			231778007	Injection of gas/air into vitreous			233097007	Construction of conduit - left ventricle to pulmonary trunk
																7240008	Total laryngectomy with partial pharyngectomy and synchronous tracheostomy	A62.1	Primary microsurgical graft to peripheral nerve	9577007	Thermocauterisation of cervix	C11.7	Biopsy of lesion of canthus									10529001	Repair of filtering bleb by suture with conjunctival flap	C40.5	Suture of conjunctiva	14072009	Total oesophagectomy	C54.8	Other specified buckling operations for attachment of retina	172386004	Radiotherapy of conjunctival lesion			231780001	Injection of perfluorocarbon liquid into vitreous			233114002	Operation for major aortopulmonary collateral arteries
																7246002	Kidney biopsy	A62.2	Secondary microsurgical graft to peripheral nerve	9579005	Subtalar arthrodesis	C12	Extirpation of lesion of eyelid									10558003	Repair of bronchopleural fistula	C40.8	Other specified repair of conjunctiva	14201006	Coronary angioplasty by open chest approach	C54.9	Unspecified buckling operations for attachment of retina	172389006	Mucosal graft to conjunctiva			231785006	Excision of lesion of choroid			233116000	Banding of major aortopulmonary collateral artery
																7298000	Fulguration of skin	A64.1	Primary approximation of peripheral nerve	9624009	Extraocular muscle tenectomy	C12.1	Excision of lesion of eyelid NEC									10590008	Fulguration of lesion of large intestine	C40.9	Unspecified repair of conjunctiva	14247003	Cerebral hemispherectomy	C55	Incision of sclera	172390002	Amniotic graft to conjunctiva			231786007	Diathermy of choroid			233127003	REV (reparation a l'etage ventriculaire) operation
																7306006	Partial ostectomy of tibia and fibula	A64.3	Secondary repair of peripheral nerve and mobilisation of peripheral nerve	9693008	Sequestrectomy of vertebra	C12.2	Cauterisation of lesion of eyelid									10600007	Endoscopic brush biopsy of stomach	C41	Incision of conjunctiva	14257002	Repair of hypoplastic left heart syndrome	C55.8	Other specified incision of sclera	172391003	Sliding graft to conjunctiva			231787003	Biopsy of lesion of choroid			233134001	Damus-Stansel-Kaye operation
																7316003	Bone marrow aspiration procedure, tibia	A65.8	Other specified release of entrapment of peripheral nerve at wrist	9702000	Manual reduction of closed fracture of tarsal bone	C12.3	Cryotherapy to lesion of eyelid									10610003	Debridement of spinal cord	C41.1	Peritomy	14265004	Revision of exenteration of eye cavity with secondary graft	C55.9	Unspecified incision of sclera	172399001	Biopsy of lesion of conjunctiva			241037002	X-ray of eye for foreign body			233136004	Total cavopulmonary connection
																7364007	Ligature of femoral vein, complete	A65.9	Unspecified release of entrapment of peripheral nerve at wrist	9724000	Repair of current obstetric laceration of uterus	C12.4	Curettage of lesion of eyelid									10615008	Atrial aneurysmectomy	C41.8	Other specified incision of conjunctiva	14296008	Excision of common wall between posterior left atrium and coronary sinus with roofing of resultant defect with patch graft	C57.1	Biopsy of lesion of sclera	172400008	Exploration of conjunctiva			241719007	Patient eye protection			233137008	Completion of total cavopulmonary connection
																7367000	Musculoskeletal system procedure on abdomen	A65	Release of entrapment of peripheral nerve at wrist	9730000	Arthrodesis of hip	C12.5	Destruction of lesion of eyelid NEC									10624004	Complete dacryocystectomy	C41.9	Unspecified incision of conjunctiva	14324001	Stretching of eyelid	C57.2	Repair of sclera	172401007	Creation of conjunctival hood			241720001	Taping of eyelid			233140008	Direct aorta to pulmonary artery anastomosis with fenestrated baffle
																7375006	Bronchoscopy through tracheostomy with biopsy of bronchus	A65.2	Canal of Guyon release	9737002	Colpotomy with drainage of pelvic abscess	C12.6	Wedge excision of lesion of eyelid									10683007	Destruction of lesion of heart	C43.2	Biopsy of lesion of conjunctiva	14329006	Dilation of bladder	C57.3	Graft to sclera	172405003	Superficial keratectomy			241721002	Padding over eyelid			233141007	Placement of stent in ductus arteriosus and banding of both pulmonary arteries
																7419009	Destruction of cranial nerve	A66.8	Other specified release of entrapment of peripheral nerve at ankle	9754005	Repair of laceration of sclera with synchronous repair of conjunctiva	C12.8	Other specified extirpation of lesion of eyelid									10726005	Extensive excision of nasal polyps	C43.5	Exploration of conjunctiva	14335006	Closure of oesophageal fistula by thoracic approach	C57.4	Suture of sclera	172407006	Cauterisation of corneal lesion			241723004	Eye protection using goggles or spectacles			233144004	Construction of conduit - pulmonary trunk to right pulmonary artery
																7430007	Cryotherapy of skin lesion with liquid nitrogen	A66.9	Unspecified release of entrapment of peripheral nerve at ankle	9774003	Manipulation of temporomandibular joint	C12.9	Unspecified extirpation of lesion of eyelid									10768005	Core needle biopsy of stomach	C43.6	Creation of hood of conjunctiva	14352005	Incision and drainage of pseudocyst of pancreas	C59	Excision of iris	172408001	Radiotherapy of corneal lesion			247042001	Holth iridencleisis			233145003	Construction of conduit - pulmonary trunk to left pulmonary artery
																7486007	Reattachment of muscle	A66	Release of entrapment of peripheral nerve at ankle	9811006	Tongue destructive procedure	C13.2	Blepharoplasty of upper eyelid									10795000	Ventriculocaval shunt with valve	C43.7	Transplantation of conjunctiva	14356008	Grafting of inner ear	C59.2	Surgical iridectomy	172410004	Debridement of corneal lesion			252803002	Applanation tonometry			233146002	Construction of conduit - right pulmonary artery to left pulmonary artery
																7495004	Stromeyer-Little operation hepatotomy	A67.1	Cubital tunnel release	9874008	Arthrectomy of hip	C13.3	Blepharoplasty of lower eyelid									10807008	Scleral reinforcement with graft	C44	Other plastic operations on cornea	14387005	Reconstruction of eyelid with mucous membrane flap	C59.8	Other specified excision of iris	172415009	Plastic operations on cornea			252804008	Pneumatic tonometry			233196001	Repair of common arterial trunk with right ventricle to pulmonary trunk direct anastomosis
																7534000	Repair of perineourethroscrotal fistula	A68.2	Secondary neurolysis of peripheral nerve and transposition of peripheral nerve	9888007	Excision of intracranial lesion	C14	Reconstruction of eyelid									10829007	Oesophagus acid perfusion test (Bernstein)	C44.1	Hydrogel prosthetic keratoplasty	14392007	Cauterisation of lacrimal canaliculi	C59.9	Unspecified excision of iris	172429005	Section of cornea			252828005	Keratometry			233208004	Pulmonary trunk and artery banding operation
																7541006	Incision and exploration of testis	A69.1	Revision of neurolysis of peripheral nerve and transposition of peripheral nerve	9940005	Excision of lesion of muscle of hand	C14.1	Flap of skin to eyelid									10831003	Direct closure of laceration of conjunctiva with nonperforating scleral laceration	C44.2	Laser in situ keratomileusis	14404001	Thymopexy	C60.2	Inclusion of iris	172430000	Trephine of cornea			252829002	Corneal specular microscopy			233209007	Reimplantation of pulmonary artery
																7553005	Excisional biopsy of eye	A69.8	Other specified revision of release of peripheral nerve	9993006	Incision of diaphragm	C14.8	Other specified reconstruction of eyelid									10836008	Decompression of spinal cord	C44.3	Endothelial graft to cornea	14431003	Electrocardiogram, single lead	C60.3	Fixation of iris	172435005	Biopsy of lesion of cornea			252830007	Corneal topography			233210002	Transection and oversewing of pulmonary trunk
																7556002	Ligation of ureter	A69.9	Unspecified revision of release of peripheral nerve	9996003	Arthrotomy with drainage of tarsometatarsal joint	C14.9	Unspecified reconstruction of eyelid									10847001	Bronchoscopy	C44.4	Photorefractive keratectomy	14446005	Z-plasty of eyelid	C60.4	Iridoplasty NEC	172437002	Exploration of cornea			252831006	Lens implant power determination			233211003	Resection and end-to-end anastomosis of pulmonary trunk
																7613004	Dacryoadenotomy	A69	Revision of release of peripheral nerve	10106002	Core needle biopsy of kidney	C15	Correction of deformity of eyelid									10869008	Hemigastrectomy with vagotomy	C44.5	Laser subepithelial keratomileusis	14449003	Incision of face	C61.1	Laser trabeculoplasty	172445007	Punch resection of sclera			252832004	Intraocular pressure test			233213000	Reconstruction of pulmonary artery
																7619000	Replacement of wound drain of integument	A70.8	Other specified neurostimulation of peripheral nerve	10233009	Intramedullary nailing of fibula	C15.1	Correction of ectropion NEC									10870009	Repair of atrial septal defect in total repair of total anomalous pulmonary venous connection	C44.8	Other specified other plastic operations on cornea	14480008	Incision of tarsal gland	C61.2	Trabeculotomy	172447004	Cauterisation of lesion of sclera			252833009	Extended tonometry			233214006	Angioplasty of pulmonary artery
																7634006	Arthrectomy of spine	A70.9	Unspecified neurostimulation of peripheral nerve	10255001	Incision of ureter	C15.2	Correction of entropion NEC									10871008	Segmental osteotomy of maxilla	C44.9	Unspecified other plastic operations on cornea	14545007	Obliteration of maxillary sinus	C61.3	Goniotomy	172451002	Overlay scleroplasty			252835002	Extended tonometry - office hours			233216008	Excision of vegetations from pulmonary trunk
																7647001	Incision of salivary gland	A70	Neurostimulation of peripheral nerve	10272008	Repair of fistula of diaphragm	C15.4	Correction of cicatricial ectropion									10872001	Manipulation of eyelid	C45	Extirpation of lesion of cornea	14554005	Cryotherapy of brain	C61.4	Goniopuncture	172452009	Imbrication of sclera			252836001	Extended tonometry - 24 hours			233224003	Central aortopulmonary shunt operation
																7656009	Isotope study for renal plasma flow	A73.1	Biopsy of lesion of peripheral nerve	10281002	Scalenectomy	C15.5	Correction of cicatricial entropion									10882000	Ligation and division of bilateral fallopian tubes	C45.1	Superficial keratectomy	14572004	Repair of ovary	C62	Incision of iris	172460005	Incision of sclera			252837005	Tonography			233225002	Disconnection of pulmonary trunk and reanastomosis of distal end to ascending aorta
																7663009	Repair of injury of eyeball	A76.1	Chemical destruction of cervical sympathetic nerve	10326007	Coronary artery bypass with autogenous graft, three grafts	C15.8	Other specified correction of deformity of eyelid									10977006	Endocervical biopsy	C45.2	Excision of lesion of cornea NEC	14622006	Oesophagoplasty by cervical approach	C62.2	Surgical iridotomy	172468003	Biopsy of lesion of sclera			252838000	Provocative outflow facility test			233226001	Subclavian to pulmonary artery shunt operation
																7664003	Incision of external auditory canal	A77.1	Cryotherapy to cervical sympathetic nerve	10359005	Revision of obstructed valve in CSF shunt system	C15.9	Unspecified correction of deformity of eyelid									10985002	Gallbladder to intestine anastomosis	C45.3	Cauterisation of lesion of cornea	14681002	Reimplantation of lung	C62.3	Laser iridotomy	172469006	Suture of sclera			252839008	Supine provocative test			233227005	Modified Blalock-Taussig shunt
																7677007	Consonant differential pressure test	A78.1	Radiofrequency controlled thermal destruction of cervical sympathetic nerve	10388006	Manipulation of tissue of diaphragm	C16	Other plastic repair of eyelid									11050006	Closure of vesicouterine fistula with hysterectomy	C45.5	Radiotherapy to lesion of cornea	14690009	Anastomosis of large intestine to rectum	C62.8	Other specified incision of iris	172477005	Fixation of iris			252840005	Provocative pupil block test			233228000	Classical Glenn shunt
																7750005	Flexible fibreoptic laryngoscopy with biopsy	A76.3	Chemical destruction of lumbar sympathetic nerve	10420000	Lumbar and lumbosacral fusion by lateral transverse process technique	C16.1	Central tarsorrhaphy									11053008	Stapedectomy with reestablishment of ossicular continuity with use of foreign material	C45.6	Destruction of lesion of cornea NEC	14727005	Closure of filtering bleb	C62.9	Unspecified incision of iris	172485001	Laser trabeculoplasty			252841009	Mydriatic test			233230003	Hemi-Fontan operation
																7776005	Reopening of canthorrhaphy	A77.3	Cryotherapy to lumbar sympathetic nerve	10431008	Neuroplasty of median nerve at carpal tunnel	C16.2	Lateral tarsorrhaphy									11075005	Subconvulsive electroshock therapy	C45.7	Debridement of lesion of cornea	14769009	Tilt table test	C64.2	Excision of lesion of iris	172497000	Biopsy of lesion of iris			252842002	Pilocarpine/Phenylephrine test			233231004	Division of superior vena cava with end-to-side anastomoses of both ends to the right pulmonary artery with isolation from right atrium
																7798001	Conjunctivoplasty with conjunctival graft	A78.3	Radiofrequency controlled thermal destruction of lumbar sympathetic nerve	10470002	Electronarcosis	C16.3	Medial tarsorrhaphy									11101003	Percutaneous transluminal coronary angioplasty	C45.8	Other specified extirpation of lesion of cornea	14771009	Destruction of lesion of rectum by electrodesiccation	C64.3	Destruction of lesion of iris	172499002	Stretching of iris			252843007	Darkroom test			233238005	Resection of systemic to pulmonary shunt aneurysm
																7818006	Complete dermabrasion	A75.2	Excision of thoracic sympathetic nerve	10522005	Destruction of lesion of salivary gland	C16.4	Tarsorrhaphy NEC									11127003	Oesophagogastrostomy, antesternal or antethoracic	C45.9	Unspecified extirpation of lesion of cornea	14776004	Diverticulectomy of kidney	C64.4	Biopsy of lesion of iris	172508004	Destruction of ciliary body			252844001	Prone provocative test			241053004	Radiographic measurement of lung volume
																7823006	Primary repair of torn ligament of knee, cruciate	A76.2	Chemical destruction of thoracic sympathetic nerve	10529001	Repair of filtering bleb by suture with conjunctival flap	C16.5	Revision of tarsorrhaphy									11148001	Intracardiac electrophysiologic procedure with ECG	C46	Plastic operations on cornea	14826006	Cystourethroscopy with insertion of radioactive substance	C64.6	Stretching of iris	172509007	Cauterisation of ciliary body			252846004	Scanning laser ophthalmoscopy			241111002	Bronchus soft tissue X-ray
																7824000	Enlargement of pre-existing atrial septal defect	A77.2	Cryotherapy to thoracic sympathetic nerve	10536000	Simple electrodesiccation of lesion of penis	C16.8	Other specified other plastic repair of eyelid									11150009	Partial parotidectomy	C46.1	Refractive keratoplasty	14869003	Endoscopic destruction of lesion of stomach	C65.2	Injection of bleb	172517004	Reformation of anterior chamber of eye			252887003	Refraction assessment - distance			241112009	Lung soft tissue X-ray
																7891004	Periurethral suspension	A78.2	Radiofrequency controlled thermal destruction of thoracic sympathetic nerve	10587002	Fulguration of Skene's glands	C16.9	Unspecified other plastic repair of eyelid									11215007	Closed reduction of fracture of orbit, rim or wall	C46.2	Lamellar graft to cornea NEC	14881004	Tonography with provocative tests	C65.3	Revision of bleb NEC	172523009	Intracapsular extraction of lens			252888008	Refraction assessment - near			241226006	Pulmonary angiography by main pulmonary artery injection
																7898005	Destruction of lesion of retina by cryotherapy	A76.4	Chemical destruction of perivascular sympathetic nerve	10610003	Debridement of spinal cord	C17	Other repair of eyelid									11236009	Near-total pancreatectomy with preservation of duodenum	C46.3	Penetrating graft to cornea	14935000	Ligation of intracranial varicose vein	C66	Extirpation of ciliary body	172524003	Forceps extraction of lens			252889000	Refraction assessment - intermediate distance			241227002	Selective angiography of pulmonary artery
																7989006	Removal of prosthesis of joint of hip	A77.4	Cryotherapy to perivascular sympathetic nerve	10615008	Atrial aneurysmectomy	C17.1	Suture of eyelid									11278003	Kidney imaging with vascular flow and function study	C46.5	Deep lamellar graft to cornea	15015009	Excision of bronchus, wide sleeve	C66.1	Excision of ciliary body	172525002	Cryoextraction of lens			252890009	Refraction assessment - referred to cornea			241293008	Radionuclide study of lung
																7995007	Angiography of lower extremity arteries with serialography	A78.4	Radiofrequency controlled thermal destruction of perivascular sympathetic nerve	10624004	Complete dacryocystectomy	C17.2	Recession of upper eyelid HFQ									11310004	Breathing exercise, blow bottle	C46.7	Transplant of corneal limbal cells	15043000	Adjustable suture technique during strabismus surgery	C66.2	Cauterisation of ciliary body	172529008	Capsulotomy of anterior lens capsule			259222004	Scraping of corneal epithelium			241294002	Lung perfusion study with Tc99m-albumin
																8031000	Vaginogram	A76.5	Chemical destruction of splanchnic sympathetic nerve	10658007	Suture of sciatic nerve	C17.8	Other specified other repair of eyelid									11319003	Control of postoperative haemorrhage of bladder	C47	Closure of cornea	15044006	Repair of bladder exstrophy	C66.3	Cryotherapy to ciliary body	172530003	Capsulotomy of posterior lens capsule			265289002	Surgical iridectomy			241295001	Lung perfusion study with Krypton 81m
																8069005	Implantation of tricuspid valve prosthesis or synthetic device	A78.5	Radiofrequency controlled thermal destruction of splanchnic sympathetic nerve	10683007	Destruction of lesion of heart	C17.9	Unspecified other repair of eyelid									11328002	Removal of foreign body from nose by incision	C47.1	Suture of cornea	15050001	Laparoscopic biopsy of liver	C66.4	Laser photocoagulation of ciliary body	172532006	YAG laser capsulotomy of lens			265292003	Goniotomy			241297009	Xenon ventilation study
																8073008	Ultrasonic guidance for aspiration of ova	B01.1	Transethmoidal hypophysectomy	10689006	Exploration of nerve	C18	Correction of ptosis of eyelid									11349001	Incision of abscess of lip	C47.4	Gluing of cornea	15051002	Repair of pancreas	C66.5	Destruction of ciliary body NEC	172538005	Mechanical lensectomy			265293008	Goniopuncture			241298004	Xenon-133 ventilation study
																8082002	Removal of foreign body of lacrimal gland by incision	B01.3	Trans-septal hypophysectomy	10715004	Arthroplasty of distal radius with prosthetic replacement	C18.2	Correction of ptosis of eyelid using frontalis muscle technique									11369006	Vestibuloplasty	C47.8	Other specified closure of cornea	15067008	Nephropexy	C66.8	Other specified extirpation of ciliary body	172542008	Revision of intraocular lens			265294002	Surgical iridotomy			241299007	Xenon-127 ventilation study
																8086004	Restoration, inlay, metallic, three surfaces	B01.4	Transcranial hypophysectomy	10726005	Extensive excision of nasal polyps	C18.3	Correction of ptosis of eyelid using sling of fascia									11377005	Direct laryngoscopy with excision of tumour	C47.9	Unspecified closure of cornea	15068003	Incision and drainage of submaxillary abscess, intraoral	C66.9	Unspecified extirpation of ciliary body	172547002	Biopsy of lesion of lens			265295001	Simple linear extraction of lens			241302007	DTPA aerosol ventilation study
																8093000	Transureteroureterostomy	B01.2	Trans-sphenoidal hypophysectomy	10739009	Excision of lesion of bone of thorax, ribs or sternum	C18.4	Correction of ptosis of eyelid using superior rectus muscle technique									11401008	Dilation and curettage of uterus	C49	Incision of cornea	15081005	Pulmonary rehabilitation	C69.1	Reformation of anterior chamber of eye	172549004	Reposition of lens of eye			265297009	Cauterisation of lesion of retina			241303002	Radionuclide mucociliary clearance study
																8095007	Aspiration curettage of uterus after abortion	B02.1	Cryotherapy to pituitary gland	10807008	Scleral reinforcement with graft	C18.6	Correction of ptosis of eyelid using aponeurosis technique									11466000	Caesarean section	C49.1	Section of cornea	15109006	Prefabricated resin crown	C69.2	Paracentesis of anterior chamber of eye	172555009	Anterior vitrectomy			274316007	Non-surgical eye biopsy			241304008	Radionuclide lung permeability study
																8096008	Capsulotomy of midfoot with tendon lengthening	B04.1	Excision of lesion of pituitary gland	10831003	Direct closure of laceration of conjunctiva with nonperforating scleral laceration	C18.8	Other specified correction of ptosis of eyelid									11519002	Repair of broncho-oesophageal fistula	C49.2	Trephine of cornea	15224009	Intentional replantation with splinting	C69.4	Irrigation of anterior chamber of eye	172565003	Cryotherapy to lesion of retina			274336008	Surgical biopsy of eye			241540006	CT of lungs
																8136007	Revision of scar of skin	B04.2	Biopsy of lesion of pituitary gland	10836008	Decompression of spinal cord	C18.9	Unspecified correction of ptosis of eyelid									11560009	Endoscopy of adenoid	C49.3	Radial keratotomy	15256002	Transmyocardial revascularisation by laser technique	C71	Extracapsular extraction of lens	172571009	Epiretinal dissection			274337004	Surgical biopsy of cornea			241541005	High resolution CT of lungs
																8142006	Weir operation for correction of nostrils	B04.3	Decompression of pituitary gland	10847001	Bronchoscopy	C19	Incision of eyelid									11570006	Biopsy of lip	C49.8	Other specified incision of cornea	15257006	Lobectomy of liver with partial excision of adjacent lobes	C71.1	Simple linear extraction of lens	172572002	Excision of retinal lesion			274798009	Examination of retina			241542003	CT of lungs with diagnostic pneumothorax
																8151003	Echocardiography for detecting cardiac output	B04.4	Exploration of pituitary gland	10870009	Repair of atrial septal defect in total repair of total anomalous pulmonary venous connection	C19.8	Other specified incision of eyelid									11574002	Creation of endorectal ileal H-pouch with anastomosis to anus	C49.9	Unspecified incision of cornea	15291005	Left ventricular recording	C71.8	Other specified extracapsular extraction of lens	172573007	Biopsy of retinal lesion			282096008	Retinal photography			241616006	MRI of lungs
																8155007	Excision of basal ganglion	B06.1	Excision of pineal gland	10871008	Segmental osteotomy of maxilla	C19.9	Unspecified incision of eyelid									11617005	Implantation of outflow tract prosthesis in pulmonary valvuloplasty	C51.1	Biopsy of lesion of cornea	15306005	Electrocoagulation of ovary	C71.9	Unspecified extracapsular extraction of lens	172574001	Reposition plombage for detachment			282445003	Removal of lesion of conjunctiva			243411004	Fibreoptic bronchoscopy with biopsy of lung
																8189008	Partial amputation of penis	C15.3	Correction of trichiasis	10872001	Manipulation of eyelid	C20	Protective suture of eyelid									11626008	Miles operation, complete proctectomy	C51.3	Exploration of cornea	15309003	Coating of aneurysm of brain	C72	Intracapsular extraction of lens	172586003	Panretinal photocoagulation for glaucoma			287242008	Posterior eye foreign body removal by incision			243685008	Bronchoscopy with transbronchial lung biopsy
																8192007	Repair of enterocele by vaginal approach	C01.2	Enucleation of eye	10881007	Phenopeel of skin	C20.1	Complete protective suture of eyelid									11682008	Jejunoileostomy	C52	Excision of sclera	15366008	Ciliectomy of ciliary body	C72.1	Forceps extraction of lens	193845004	Excisional biopsy of conjunctiva			287500007	Non-surgical conjunctival biopsy			261483009	Anastomosis of both main bronchi to end of trachea
																8194008	Closure of pyelocutaneous fistula	C02.8	Other specified extirpation of lesion of orbit	10907007	Release of high riding scapula	C20.2	Central protective suture of eyelid									11707008	Repair of fallopian tube	C52.1	Deep sclerectomy with spacer	15461002	Percutaneous core needle biopsy of liver	C72.2	Suction extraction of lens	203644001	Sclerostomy			290015004	Conjunctival graft procedure			261486001	Anastomosis of left main bronchus to end of trachea
																8223002	Labyrinthectomy, osseous	C02.2	Destruction of lesion of orbit	10909005	Audiometric group testing	C20.3	Lateral protective suture of eyelid									11732005	Simple cystometrogram	C52.2	Deep sclerectomy without spacer	15491007	Open excisional biopsy of bladder	C72.3	Cryoextraction of lens	203952001	Repair of eye, multiple structures			291790006	Cornea repair			261487005	Anastomosis of left main bronchus to right bronchus intermedius
																8224008	Surgical occlusion of intracranial artery	C02.9	Unspecified extirpation of lesion of orbit	10929006	Myectomy for graft	C20.4	Medial protective suture of eyelid									11748006	Repair of atrial septal defect with prosthesis by open heart technique	C52.8	Other specified excision of sclera	15593007	Cauterisation of pharynx	C72.8	Other specified intracapsular extraction of lens	204542000	Exploratory sclerotomy			293820001	Keratoplasty			261488000	Anastomosis of left main bronchus to side of trachea
																8246000	Electroencephalogram during carotid surgery	C04.1	Revision of prosthetic replacement for orbit	10977006	Endocervical biopsy	C20.8	Other specified protective suture of eyelid									11759002	Rhinoplasty augmentation with synthetic implant	C52.9	Unspecified excision of sclera	15726007	Fistulisation of cerebral ventricle	C72.9	Unspecified intracapsular extraction of lens	205336009	Enucleation of eye without implant			294832005	Formation of pupil			261490004	Anastomosis of right main bronchus to end of trachea
																8255002	Repair of filtering bleb by suture	C04.2	Revision of prosthetic replacement for eyeball	10988000	Open reduction of lunate dislocation	C20.9	Unspecified protective suture of eyelid									11819005	Ocular thermography	C53	Extirpation of lesion of sclera	15749009	Cerebral ventriculography, air contrast	C73	Incision of capsule of lens	206175003	Insertion of orbital implant with synchronous evisceration			295850006	Repair of iris			261491000	Anastomosis of right main bronchus to side of trachea
																8271002	Revision of total hip arthroplasty, both components, with allograft	C06.1	Biopsy of lesion of orbit	11075005	Subconvulsive electroshock therapy	C22.1	Avulsion of nerve of eyelid									11895000	Tracer study of eye	C53.1	Punch resection of sclera	15786005	Regional chemexfoliation of face	C73.1	Membranectomy of lens	223217009	Removal of embedded foreign body from conjunctiva by incision			297840009	Excision of vitreous opacity by anterior approach			261563006	Sleeve pulmonary artery resection
																8290005	Induced cardioplegia	C08.1	Transposition of ligament of orbit	11116000	Incision of ingrown nail	C22.2	Biopsy of lesion of eyelid									11912002	Scraping of trachoma follicles	C53.2	Excision of lesion of sclera NEC	15912005	Destruction of lesion of conjunctiva	C73.2	Capsulotomy of anterior lens capsule	225683008	Bathing eye			300015002	Excision of retinal neoplasm			261566003	Tangential pulmonary artery resection
																8335001	Uvulopalatopharyngoplasty	C10.2	Hair bearing flap to eyebrow	11148001	Intracardiac electrophysiologic procedure with ECG	C22.5	Exploration of eyelid									11933006	Repair of atrial heart septum in total repair of tetralogy of Fallot	C53.3	Cauterisation of lesion of sclera	15915007	Destruction of lesion of retina by laser photocoagulation	C73.3	Capsulotomy of posterior lens capsule	225684002	Cleaning eye			300016001	Excision of choroid neoplasm			265760000	Intravenous chemotherapy
																8345004	Wedge biopsy of liver	C10.5	Incision of lesion of eyebrow	11150009	Partial parotidectomy	C22.6	Epilation of eyelash									11954004	Repair of liver	C53.4	Destruction of lesion of sclera NEC	15979006	Endoscopy of heart	C73.4	Capsulotomy of lens NEC	225687009	Observing eye during eye care			303636000	Conjunctival biopsy			265761001	Intramuscular chemotherapy
																8353007	Excision of lesion of lower limb vein	C11.1	Excision of lesion of canthus	11215007	Closed reduction of fracture of orbit, rim or wall	C22.7	Denervation of nerve of eyelid									11971003	Pulmonary ventilation-perfusion study by radioactive krypton	C53.8	Other specified extirpation of lesion of sclera	16020002	Laryngeal function studies	C73.8	Other specified incision of capsule of lens	225691004	Applying eye pad and shield			308110009	Direct fundoscopy following mydriatic			265762008	Subcutaneous chemotherapy
																8367003	Clipping nails of patient	C11.2	Destruction of lesion of canthus	11228000	Dieffenbach operation for hip disarticulation	C24.1	Excision of lacrimal gland									11973000	Excision of accessory spleen	C53.9	Unspecified extirpation of lesion of sclera	16029001	Oesophagoscopy through artificial stoma	C73.9	Unspecified incision of capsule of lens	225692006	Applying eye pad and bandage			309556000	YAG laser posterior capsulotomy			266701008	Lung collapse prevention
																8388007	Partial horizontal laryngectomy	C12.8	Other specified extirpation of lesion of eyelid	11245005	Initial dilation of female urethra	C24.2	Radiotherapy to lacrimal gland									11995001	Suture of salivary gland	C54	Buckling operations for attachment of retina	16079003	Sauer-Bacon operation, abdominoperineal resection	C74	Other extraction of lens	225693001	Applying double eye pad			310441008	Buckling of sclera using explant			266719004	Oral chemotherapy
																8403000	Repair of nasopharyngeal fistula	C12.9	Unspecified extirpation of lesion of eyelid	11273007	Division of artery of lower limb	C24.3	Destruction of lacrimal gland NEC									12038002	Incision of endocardium	C54.1	Overlay scleroplasty	16191005	Crown repair	C74.3	Mechanical lensectomy	225701002	Massaging of the eye			310558000	Preretinal membranectomy by peeling			268500004	Administration of prophylactic chemotherapy
																8422009	Destruction of haemorrhoids by sclerotherapy	C12	Extirpation of lesion of eyelid	11304004	Delayed hypersensitivity skin test for diphtheria	C24.4	Biopsy of lesion of lacrimal gland									12065009	Monitoring of coronary blood flow	C54.2	Imbrication of sclera	16256009	Intubation and decompression of intestine	C74.8	Other specified other extraction of lens	225704005	Rodding of palpebral conjunctiva			310559008	Preretinal membranectomy by delamination			271291003	Temporary implant radiotherapy
																8425006	Cast post and core in addition to crown	C12.1	Excision of lesion of eyelid NEC	11310004	Breathing exercise, blow bottle	C24.5	Incision of lacrimal gland									12072005	Maxillectomy with orbital exenteration	C54.3	Buckling of sclera and implant HFQ	16280008	Repair of stomach fistula	C74.9	Unspecified other extraction of lens	231545003	Reconstruction of orbital cavity with conjunctival flap			310560003	Preretinal membranectomy by segmentation			274318008	Bronchoscopy and biopsy of bronchus
																8500004	Tenotomy of adductor of hip, subcutaneous, closed	C12.2	Cauterisation of lesion of eyelid	11315009	Neuroplasty of nerve of foot	C25.5	Revision of anastomosis between lacrimal apparatus and nose									12092003	Repair of rectal prolapse	C54.4	Buckling of sclera and local or encircling explant HFQ	16299004	Pharyngeal biopsy	C75.2	Revision of prosthetic replacement for lens	231559005	Biopsy of lesion of globe			310561004	Preretinal membranectomy by hydrodelamination			274319000	Needle biopsy of lung
																8505009	Neurolysis of peripheral nerve	C12.3	Cryotherapy to lesion of eyelid	11319003	Control of postoperative haemorrhage of bladder	C26.1	Excision of lacrimal sac									12093008	Excisional biopsy of orbit	C54.5	Buckling of sclera NEC	16306001	Ocular photography for medical evaluation and documentation, slit lamp photography	C77.1	Capsulectomy	231703002	Radial conjunctival incision			310662003	Laser destruction of lesion of retina			277182002	Resection of pulmonary artery
																8508006	Osteotomy of metatarsal	C12.4	Curettage of lesion of eyelid	11328002	Removal of foreign body from nose by incision	C26.2	Destruction of lesion of lacrimal sac									12099007	Millin-Read operation for urethrovesical suspension	C54.8	Other specified buckling operations for attachment of retina	16316009	Incision of external ear	C77.3	Biopsy of lesion of lens	231704008	Surgical superficial keratectomy			312705004	Removal of retained lens matter			277437006	Bronchial revascularisation
																8550006	Partial bilateral salpingectomy for sterilisation	C14.2	Graft of skin to eyelid	11349001	Incision of abscess of lip	C26.3	Biopsy of lesion of lacrimal sac									12102007	Inversion of diverticulum of large intestine	C54.9	Unspecified buckling operations for attachment of retina	16337001	Complicated pyelotomy	C79.1	Vitrectomy using anterior approach	231705009	Laser superficial keratectomy			312706003	Removal of retained lens nucleus			287296007	Dilatation of bronchus
																8561003	Destruction of epithelial downgrowth of anterior chamber of eye	C15.8	Other specified correction of deformity of eyelid	11369006	Vestibuloplasty	C26.4	Incision of lacrimal sac									12113005	Scleral buckling with vitrectomy	C55	Incision of sclera	16398009	Hypotympanotomy	C79.2	Vitrectomy using pars plana approach	231708006	Correction of astigmatism			312707007	Removal of soft lens matter			287298008	Lung plastic operation
																8583004	Incision and drainage of hip joint area for deep abscess	C15.9	Unspecified correction of deformity of eyelid	11524004	Primary suture of ruptured ligament of ankle, collateral	C27.2	Dilation of nasolacrimal duct									12124007	Radioisotope scan of pancreas	C55.2	Corneoscleral trephine	16420009	Restoration, gold foil, one surface	C79.5	Internal tamponade of retina using gas	231710008	Keratomileusis			312712008	Removal of internal limiting membrane			287305003	Removal of foreign body from bronchus by incision
																8596003	Open reduction of open scapular fracture, juxta-articular	C15	Correction of deformity of eyelid	11550000	Incision of vas deferens	C27.3	Irrigation of nasolacrimal duct									12132004	Langenbeck operation, cleft palate repair	C55.8	Other specified incision of sclera	16443000	Repair of lop ear	C79.6	Internal tamponade of retina using liquid	231714004	Wedge excision of cornea			312713003	Panretinal photocoagulation			287306002	Exploration of bronchus
																8606002	Transillumination of nasal sinuses	C16.2	Lateral tarsorrhaphy	11560009	Endoscopy of adenoid	C27.5	Probing of nasolacrimal duct NEC									12158004	Ostectomy for graft of mandible	C55.9	Unspecified incision of sclera	16448009	Replacement of rectal tube	C80.1	Peel of epiretinal fibroglial membrane	231715003	Relieving incision of cornea			312714009	Relocation of intraocular lens from vitreous cavity			287309009	Lung cyst removal
																8616005	Rhinocheiloplasty repair for cleft lip	C16.3	Medial tarsorrhaphy	11570006	Biopsy of lip	C29.1	Repair of canaliculus									12163000	Needling of secondary cataract	C57.1	Biopsy of lesion of sclera	16508004	Division of congenital web of pharynx	C80.2	Peel of internal limiting membrane	231716002	Insertion of corneal tension suture			313275006	Astigmatic keratotomy			287310004	Lung tumour excision
																8645007	Aorta-coronary sinus shunt	C16.5	Revision of tarsorrhaphy	11592005	Spinal fusion of atlas-axis for pseudoarthrosis	C29.2	Enlargement of lacrimal punctum									12282003	Pulp vitality test	C57.2	Repair of sclera	16511003	Donor keratectomy	C80.3	Delamination of epiretinal fibrovascular membrane	231717006	Cautery sclerostomy			314117007	Revision of trabeculectomy			287465001	Percutaneous needle biopsy lung
																8646008	Endoscopic biopsy of larynx	C18.2	Correction of ptosis of eyelid using frontalis muscle technique	11601004	Complicated seminal vesiculotomy	C29.3	Occlusion of lacrimal punctum									12317003	Ligation of superior longitudinal sinus	C57.3	Graft to sclera	16577008	Removal of foreign body of adenoid by incision	C80.4	Segmentation of epiretinal fibrovascular membrane	231718001	Laser sclerostomy			314125009	Refraction under general anaesthetic			300976007	Radiotherapy to lesion of canthus
																8667008	Intertrochanteric osteotomy with internal fixation and cast	C18.6	Correction of ptosis of eyelid using aponeurosis technique	11617005	Implantation of outflow tract prosthesis in pulmonary valvuloplasty	C29.5	Canaliculotomy									12341000	Isotope study for glomerular filtration rate	C57.4	Suture of sclera	16697005	Incision and drainage of submaxillary abscess, extraoral	C80.6	Removal of subretinal membrane NEC	231724007	Peripheral iridectomy			314126005	Excision of pupillary membrane			301083005	Embolisation of pulmonary artery
																8673009	Incision and drainage of buccal space	C19.8	Other specified incision of eyelid	11651009	Proximal phalangectomy for hammer toe	C31	Combined operations on muscles of eye									12350003	Colonoscopy with rigid sigmoidoscope through colotomy	C59	Excision of iris	16765001	Excision of lesion of auricle of ear, radical	C81.8	Other specified photocoagulation of retina for detachment	231725008	Surgical peripheral iridectomy			314133005	Resuturing of trabeculectomy			303272002	Jatene procedure
																8693001	Radionuclide identification of eye tumour	C19.9	Unspecified incision of eyelid	11665006	Incision of epididymis	C31.8	Other specified combined operations on muscles of eye									12356009	Diagnostic radiography, stereotactic localisation in head	C59.1	Iridocyclectomy	16841009	Removal of impacted tooth, completely bony	C81.9	Unspecified photocoagulation of retina for detachment	231726009	Laser iridectomy			314233004	Second stage Dacron mesh keratoprosthesis			303931008	Lung X-ray
																8717008	Reduction of open zygomatic arch fracture using a towel clip	C19	Incision of eyelid	11707008	Repair of fallopian tube	C31.9	Unspecified combined operations on muscles of eye									12357000	Radiologic examination of renal cyst, translumbar approach	C59.2	Surgical iridectomy	16881002	Obliteration of caliceal diverticulum	C82	Destruction of lesion of retina	231727000	Sector iridectomy			314971001	Camera fundoscopy			304409003	Pulsed electromagnetic energy to upper limb
																8750008	Avulsion of pudendal nerve	C20.8	Other specified protective suture of eyelid	11717003	Wedge osteotomy of clavicle	C32	Recession of muscle of eye									12363009	Complete repair of tetralogy of Fallot with closure of previous shunt	C59.8	Other specified excision of iris	16910009	Oral contrast cholecystography	C82.1	Cauterisation of lesion of retina	231728005	Repair of prolapsed iris			314972008	Indirect fundoscopy following mydriatic			304410008	Pulsed electromagnetic energy to face
																8782006	Radical perineal prostatectomy	C20.9	Unspecified protective suture of eyelid	11732005	Simple cystometrogram	C32.1	Recession of medial rectus muscle of eye NEC									12385003	Repair of mouth laceration	C59.9	Unspecified excision of iris	16938001	Reconstruction of eye socket	C82.2	Cryotherapy to lesion of retina	231729002	Replacement of prolapsed iris			335636001	Extraction of primary membranous cataract by phacofragmentation			304411007	Pulsed electromagnetic energy to neck
																8803008	Iridosclerotomy	C20	Protective suture of eyelid	11748006	Repair of atrial septal defect with prosthesis by open heart technique	C32.2	Recession of lateral rectus muscle of eye NEC									12398007	Excision of endometrial synechiae	C60.2	Inclusion of iris	17041004	Incision of appendix	C82.3	External beam radiotherapy to lesion of retina	231730007	Iridoplasty			336651000	Extraction of primary membranous cataract by mechanical fragmentation			304412000	Pulsed electromagnetic energy to trunk
																8811003	Repair of hepatothoracic fistula	C20.1	Complete protective suture of eyelid	11759002	Rhinoplasty augmentation with synthetic implant	C32.3	Recession of superior rectus muscle of eye									12415007	Endoscopic destruction of lesion of duodenum	C60.3	Fixation of iris	17049002	Diverticulectomy of oesophagus by thoracic approach	C82.5	Panretinal laser photocoagulation to lesion of retina	231732004	Correction iridodialysis			346742000	Suture of cornea with conjunctival flap			304413005	Pulsed electromagnetic energy to lower limb
																8846006	Synovectomy of hip joint	C20.2	Central protective suture of eyelid	11812001	Reconstruction for recurrent dislocating patella with extensor realignment	C32.4	Recession of inferior rectus muscle of eye									12421006	Closure of oesophagostomy by thoracic approach	C60.4	Iridoplasty NEC	17179006	Refractive keratoplasty	C82.6	Laser photocoagulation to lesion of retina NEC	231734003	Trabeculoplasty			359573007	Barkan operation with goniopuncture			304414004	Pulsed electromagnetic energy to shoulder
																8863005	Open biopsy of vertebral body of cervical region	C20.3	Lateral protective suture of eyelid	11819005	Ocular thermography	C32.5	Recession of superior oblique muscle of eye									12445005	Repair of ventricular septal defect with tissue graft	C61.1	Laser trabeculoplasty	17203000	Total hepatectomy	C82.8	Other specified destruction of lesion of retina	231735002	Surgical trabeculoplasty			359577008	Goniotomy with goniopuncture			304415003	Pulsed electromagnetic energy to elbow
																8874001	Arthroscopy of knee with medial and lateral meniscectomy	C20.4	Medial protective suture of eyelid	11878008	Excision of lesion of uterosacral ligament	C32.6	Recession of inferior oblique muscle of eye									12481008	Incision of middle ear	C61.2	Trabeculotomy	17208009	Open reduction of alveolar fracture of mandible	C82.9	Unspecified destruction of lesion of retina	231736001	Ultrasound destruction of ciliary body			359851005	Excision of prominence of cornea in staphyloma			304416002	Pulsed electromagnetic energy to wrist
																8876004	Aortocoronary artery bypass graft with prosthesis	C22.2	Biopsy of lesion of eyelid	11895000	Tracer study of eye	C32.7	Recession of combinations of muscles of eye									12552005	Fine needle biopsy of larynx	C61.3	Goniotomy	17228008	Advancement of leaflet of heart valve	C83	Translocation of retina	231737005	Radiotherapy to ciliary body			359856000	Goniotomy without goniopuncture			304417006	Pulsed electromagnetic energy to hand
																8888002	Symphysiectomy of bone	C24.2	Radiotherapy to lacrimal gland	11912002	Scraping of trachoma follicles	C32.8	Other specified recession of muscle of eye									12651006	Sclerectomy for retinal reattachment	C61.4	Goniopuncture	17245003	Repair of ectropion by suture	C83.1	Pigment epithelium translocation of retina	231738000	Partial excision of ciliary body			359858004	Barkan operation			304418001	Pulsed electromagnetic energy to back
																8891002	Partial removal of vitreous by anterior approach	C24.4	Biopsy of lesion of lacrimal gland	11922008	Osteoplasty of femur, lengthening	C32.9	Unspecified recession of muscle of eye									12654003	Closure of foramen ovale with prosthesis by closed heart technique	C62	Incision of iris	17286005	Revision of spinal neurostimulator electrodes	C83.2	Macular translocation three hundred and sixty degrees	231739008	Iridocyclochoroidectomy			359948004	Cyclodiathermy			304419009	Pulsed electromagnetic energy to pelvis
																8896007	Osteotomy of acetabular bone	C25.5	Revision of anastomosis between lacrimal apparatus and nose	11933006	Repair of atrial heart septum in total repair of tetralogy of Fallot	C33	Resection of muscle of eye									12666009	Cholecystocolostomy	C62.1	Iridosclerotomy	17314000	Narrowing of palpebral fissure	C83.3	Limited macular translocation	231740005	Cyclochoroidectomy			359951006	Cycloelectrolysis			304420003	Pulsed electromagnetic energy to abdomen
																8902002	Simple pyeloplasty	C26.3	Biopsy of lesion of lacrimal sac	11954004	Repair of liver	C33.1	Resection of medial rectus muscle of eye NEC									12672009	Proctolysis	C62.2	Surgical iridotomy	17375006	Ultrasonic guidance for renal pelvis aspiration	C83.8	Other specified translocation of retina	231741009	Revision of anterior chamber			359957005	Photocoagulation of eye			304421004	Pulsed electromagnetic energy to hip
																8917003	Laryngotracheotomy	C29.2	Enlargement of lacrimal punctum	11964008	Internal fixation of femur without fracture reduction	C33.2	Resection of lateral rectus muscle of eye NEC									12726002	Removal of foreign body of tonsil by incision	C62.3	Laser iridotomy	17473003	Caecotomy	C83.9	Unspecified translocation of retina	231744001	Cataract extraction, insertion of intraocular lens and trabeculectomy			360405005	Removal of foreign body of lens by incision			304422006	Pulsed electromagnetic energy to knee
																8920006	Repair of retina for retinal detachment	C29.3	Occlusion of lacrimal punctum	11972005	Incision of nerve	C33.3	Resection of superior rectus muscle of eye									12749000	Radiologic guidance for percutaneous placement of enteroclysis tube	C62.4	Correction iridodialysis NEC	17478007	Repair of pancreatic fistula	C84.1	Epiretinal dissection	231747008	Surgical capsulotomy of lens capsule			360411008	Capsulotomy of lens with removal of foreign body			304423001	Pulsed electromagnetic energy to ankle
																8932005	Replacement of joint of foot and toe	C31.2	Bilateral recession of medial recti muscles of eyes	11995001	Suture of salivary gland	C33.4	Resection of inferior rectus muscle of eye									12762001	Suture of eyelid	C62.8	Other specified incision of iris	17488008	Irrigation by cannulation of sphenoid sinus	C84.2	Excision of lesion of retina NEC	231748003	Laser capsulotomy of lens capsule			363096005	Division of eye structure			304424007	Pulsed electromagnetic energy to foot
																9047006	Excision of lesion of bone of vertebra	C31.3	Bilateral resection of medial recti muscles of eyes	12012002	Partial excision of vertebra of thoracic region	C33.5	Resection of superior oblique muscle of eye									12780005	Indirect laryngoscopy with removal of lesion	C62.9	Unspecified incision of iris	17516004	Reduction of closed nasal septal fracture	C84.3	Biopsy of lesion of retina	231749006	Capsulorrhexis of lens capsule			363115007	Exploration of eye			310393006	Suture of lung laceration
																9087001	Exploration of cranial nerve	C31.4	Bilateral recession of lateral recti muscles of eyes	12038002	Incision of endocardium	C33.6	Resection of inferior oblique muscle of eye									12796008	Transection of fallopian tube by abdominal approach	C64.1	Excision of prolapsed iris	17537007	Resection of spinal cord	C84.4	Retinal vascular sheathotomy	231750006	Pars plana lensectomy			363255004	Paracentesis of eye			310394000	Stapling of lung laceration
																9093009	Thyrochondrotomy	C31.5	Bilateral resection of lateral recti muscles of eyes	12047005	Colporrhaphy for repair of enterocele	C33.7	Resection of combinations of muscles of eye									12826007	Dorrance operation, push-back operation for cleft palate	C64.2	Excision of lesion of iris	17556002	Open reduction of closed depressed frontal sinus fracture	C84.6	Retinotomy NEC	231751005	Exchange of intraocular lens			371345007	Laser iridotomy			310407000	Open stapling of bronchopleural fistula
																9106006	Intraoperative cardiac pacing and mapping	C31.8	Other specified combined operations on muscles of eye	12054004	Extensive destruction of lesion of vulva	C33.8	Other specified resection of muscle of eye									12827003	Partial proctectomy	C64.3	Destruction of lesion of iris	17606004	Sclerectomy	C85	Fixation of retina	231752003	Repositioning of intraocular lens			371346008	YAG laser iridotomy			310408005	Open suturing of bronchopleural fistula
																9118002	Direct nasal mucous membrane test	C31.9	Unspecified combined operations on muscles of eye	12065009	Monitoring of coronary blood flow	C33.9	Unspecified resection of muscle of eye									12863003	Repair of uterorectal fistula	C64.4	Biopsy of lesion of iris	17632005	Division of vitreous cicatricial bands by anterior approach	C85.1	Retinopexy using cryotherapy	231754002	Biopsy of vitreous			371348009	Argon laser iridotomy			310412004	Ligation of aortopulmonary window
																9132000	Reopening of osteotomy site of facial bone	C31	Combined operations on muscles of eye	12093008	Excisional biopsy of orbit	C34.1	Tenotomy of medial rectus muscle of eye									12868007	Revision of operative wound of anterior segment of eye	C64.6	Stretching of iris	17671008	Laparoscopic-assisted anterior resection of rectum with colostomy	C85.3	Retinopexy using mechanical tacks	231756000	Vitreous base vitrectomy			373355003	Destructive procedure of eye proper			310478006	Patch repair of pulmonary artery
																9137006	Discission of membranous cataract, secondary	C31.1	Recession of medial rectus muscle and resection of lateral rectus muscle of eye	12125008	Vaginal biopsy	C34.2	Tenotomy of lateral rectus muscle of eye									12913009	Splenorrhaphy with partial splenectomy	C65.2	Injection of bleb	17706009	Chemical shock therapy	C85.4	Retinopexy using tissue adhesive	231759007	Endodiathermy to retina			373356002	Evisceration of eye proper			310832007	Stapling of bronchus
																9150007	Change of length of muscle of hand	C32.3	Recession of superior rectus muscle of eye	12126009	Resection of ulna	C34.3	Tenotomy of superior rectus muscle of eye									12935001	Ligation of intracranial vein	C65.3	Revision of bleb NEC	17744000	Subtotal hysterectomy after caesarean delivery	C85.5	Retinopexy NEC	231760002	Cryotherapy to retina			373357006	Excision of lesion of eye proper			311887001	Insertion of vaginal caesium applicators
																9162006	Transplantation of scrotal tissue	C32.4	Recession of inferior rectus muscle of eye	12132004	Langenbeck operation, cleft palate repair	C34.4	Tenotomy of inferior rectus muscle of eye									12959006	Creation of subcutaneous tunnel with oesophageal anastomosis	C66	Extirpation of ciliary body	17747007	Repair of prominent or protruding ear	C85.8	Other specified fixation of retina	231761003	Endocryotherapy to retina			373358001	Suture of eye proper			311888006	Insertion of uterine caesium applicators
																9175006	Parietal cell vagotomy with pyloroplasty and gastrostomy	C32.5	Recession of superior oblique muscle of eye	12142002	Division of ligament of knee	C34.5	Tenotomy of superior oblique muscle of eye									12976005	Donor nephrectomy	C66.1	Excision of ciliary body	17850001	Division of palpebral ligament	C85.9	Unspecified fixation of retina	231762005	Photocoagulation to retina			373359009	Surgical closure of eye structure			312235007	Radiolabelled antibody therapy
																9178008	Implantation of nerve end into bone	C32.6	Recession of inferior oblique muscle of eye	12155001	Total ostectomy of humerus	C34.6	Tenotomy of inferior oblique muscle of eye									12986006	Excision of Pancoast tumour of lung	C66.2	Cauterisation of ciliary body	17868003	Incisional discission of anterior hyaloid	C86.1	Biopsy of lesion of eye NEC	231764006	Radiotherapy to retina			385441004	Rodding of conjunctiva			312243002	Caesium 137 brachytherapy remote afterloading
																9191009	Suture of tonsillar fossa	C32.7	Recession of combinations of muscles of eye	12163000	Needling of secondary cataract	C34.7	Tenotomy of combinations of muscles of eye									13002002	Dilation of Wharton's duct	C66.3	Cryotherapy to ciliary body	17881005	Cauterisation of choroid plexus	C86.2	Repair of globe	231766008	Pneumatic retinopexy			386607008	Iridotomy			312244008	Cobalt 60 brachytherapy remote afterloading
																9217002	Surgical fracture of nasal turbinates	C33.3	Resection of superior rectus muscle of eye	12182009	Leadbetter-Politano operation, ureteroneocystostomy	C35.1	Transposition of muscle of eye NEC									13004001	Rigid proctosigmoidoscopy	C66.4	Laser photocoagulation of ciliary body	17988003	Partial ileectomy	C86.3	Suture of eye NEC	231767004	Scleral thinning procedure			386608003	Sphincterotomy of iris			312248006	Heavy ion external beam radiation therapy
																9218007	Therapeutic apical closure	C33.4	Resection of inferior rectus muscle of eye	12237002	Achillorrhaphy	C35.2	Lengthening of muscle of eye by muscle slide									13060007	Repair of ectropion by blepharoplasty and excision of tarsal wedge	C66.5	Destruction of ciliary body NEC	18007005	Progressive central nervous system disease rehabilitation	C86.5	Fluorescein angiography of eye	231771001	Transvitreal membranectomy			388289006	Curettage of chalazion			312316009	Direct anastomosis of right ventricle to pulmonary trunk
																9221009	Surgical treatment of septic abortion	C33.5	Resection of superior oblique muscle of eye	12243000	Exploration of femoral artery	C37.1	Excision of lesion of muscle of eye									13097002	Constriction of globe for scleral buckling	C66.8	Other specified extirpation of ciliary body	18023005	Repair of lacrimal system	C87	Evaluation of retina	231772008	Preretinal membranectomy			389149000	Schiotz tonometry			312849006	Biopsy of bronchus
																9225000	Revision of stapedectomy	C33.7	Resection of combinations of muscles of eye	12265000	Suture of ulcer of skin	C37.3	Biopsy of lesion of muscle of eye									13120008	Pharyngeal diverticulectomy by cricopharyngeal myotomy	C66.9	Unspecified extirpation of ciliary body	18027006	Transplantation of liver	C87.1	Digital imaging of retina	231773003	Subretinal membranectomy			389150000	Non-contact tonometry			313092005	Electromagnetic energy therapy
																9227008	Incision of rectovaginal septum	C34.8	Other specified partial division of tendon of muscle of eye	12282003	Pulp vitality test	C37.4	Repair of muscle of eye NEC									13142009	Direct laryngoscopy with insertion of obturator	C67.1	Separation of ciliary body	18044005	Endoscopy of trachea	C87.3	Tomography evaluation of retina	231774009	Retinotomy			389151001	Perkins applanation tonometry			314604005	Palliative course of deep X-ray therapy
																9257004	Revision of intracranial neurostimulator receiver	C34.9	Unspecified partial division of tendon of muscle of eye	12299002	Osteotomy of phalanges of hand	C39	Extirpation of lesion of conjunctiva									13171005	Dilation of cardiac sphincter of oesophagus	C69.1	Reformation of anterior chamber of eye	18047003	Repair of small intestine fistula	C87.4	Ultrasonic evaluation of retina	231775005	Retinectomy			389152008	Goldmann applanation tonometry			314605006	Preoperative course of deep X-ray therapy
																9292007	Oesophageal hiatus hernia repair	C34	Partial division of tendon of muscle of eye	12314005	Repair of nonunion of humerus with iliac autograft	C39.1	Excision of lesion of conjunctiva									13183007	Cryotherapy of lesion of bladder	C69.2	Paracentesis of anterior chamber of eye	18133004	Child operation, radical subtotal pancreatectomy	C87.5	Scanning laser ophthalmoscopy evaluation of retina	231777002	Intravitreal tamponade			389153003	Indirect gonioscopy			314606007	Postoperative course of deep X-ray therapy
																9299003	Coagulation of aneurysm of cerebral vessel	C34.1	Tenotomy of medial rectus muscle of eye	12317003	Ligation of superior longitudinal sinus	C39.2	Cauterisation of lesion of conjunctiva									13205008	Transvaginal echography	C69.4	Irrigation of anterior chamber of eye	18155007	Biopsy of palate	C87.8	Other specified evaluation of retina	231778007	Injection of gas/air into vitreous			389154009	Indentation gonioscopy			315601005	Ambulatory chemotherapy
																9300006	Restoration, inlay, porcelain/ceramic, two surfaces	C34.2	Tenotomy of lateral rectus muscle of eye	12341000	Isotope study for glomerular filtration rate	C39.3	Cryotherapy to lesion of conjunctiva									13246003	Closure of enterovesical fistula with bladder resection	C71	Extracapsular extraction of lens	18188000	Ophthalmoscopy under general anaesthesia	C87.9	Unspecified evaluation of retina	231780001	Injection of perfluorocarbon liquid into vitreous			389155005	Direct gonioscopy			336863008	Excision of cyst of lung
																9316008	Crushing of peripheral nerve	C34.3	Tenotomy of superior rectus muscle of eye	12357000	Radiologic examination of renal cyst, translumbar approach	C39.4	Curettage of lesion of conjunctiva									13254001	Abdominal hysterectomy with colpo-urethrocystopexy, Marshall-Marchetti-Krantz type	C71.1	Simple linear extraction of lens	18223002	Mastoidotomy	C88	Destruction of subretinal lesion	231785006	Excision of lesion of choroid			390852004	Digital retinal screening			337877003	Thoracotomy for excision of emphysematous bleb of lung
																9365003	Stripping of lower limb varicose veins	C34.4	Tenotomy of inferior rectus muscle of eye	12365002	Xenograft of skin to skin	C39.5	Radiotherapy to lesion of conjunctiva									13303004	Posterior sclerotomy	C71.3	Aspiration of lens	18242003	Shortening of eyelid margin	C88.2	Photodynamic therapy to subretinal lesion	231786007	Diathermy of choroid			391999003	Confocal scanning laser ophthalmoscopy			359615001	Partial lobectomy of lung
																9372002	Drainage of cranial sinus by trephination	C34.5	Tenotomy of superior oblique muscle of eye	12385003	Repair of mouth laceration	C39.8	Other specified extirpation of lesion of conjunctiva									13316004	Implantation of pulmonary valve with tissue graft	C71.8	Other specified extracapsular extraction of lens	18243008	Destruction of lesion of oesophagus	C88.8	Other specified destruction of subretinal lesion	231787003	Biopsy of lesion of choroid			392005004	Scanning laser polarimetry			359618004	Segmental lobectomy
																9373007	Stripping of vocal cords	C34.6	Tenotomy of inferior oblique muscle of eye	12398007	Excision of endometrial synechiae	C39.9	Unspecified extirpation of lesion of conjunctiva									13327002	Partial colectomy by transanal approach	C71.9	Unspecified extracapsular extraction of lens	18274005	Reopening of iris in anterior chamber of eye	C88.9	Unspecified destruction of subretinal lesion	240330002	Removal of eyes from cadaver			392028003	Selective laser trabeculoplasty			359623004	Total lobectomy of lung
																9394005	Incision of fascial compartments of head	C35.2	Lengthening of muscle of eye by muscle slide	12410002	Looposcopy orchiopexy	C40	Repair of conjunctiva									13358001	Total parotidectomy	C72	Intracapsular extraction of lens	18278008	Incision of cheek	D01	Excision of external ear	241037002	X-ray of eye for foreign body			392338001	Indentation tonometry			363688001	Administration of antineoplastic agent
																9411004	Incision of postzygomatic space	C37.3	Biopsy of lesion of muscle of eye	12445005	Repair of ventricular septal defect with tissue graft	C40.1	Mucosal graft to conjunctiva									13392003	Transplantation of larynx	C72.1	Forceps extraction of lens	18286008	Catheter ablation of tissue of heart	D01.1	Total excision of external ear	241719007	Patient eye protection			397110008	Keratectomy for pterygium			367336001	Chemotherapy
																9503007	Benenenti operation for rotation of bulbous urethra	C39.3	Cryotherapy to lesion of conjunctiva	12481008	Incision of middle ear	C40.2	Amniotic graft to conjunctiva									13398004	Perilymphatic tap	C72.2	Suction extraction of lens	18329001	Fine needle biopsy of large intestine	D01.2	Partial excision of external ear	241720001	Taping of eyelid			397112000	Simple excision of pterygium			384691004	Intraluminal brachytherapy
																9521005	Anal fistulectomy, second stage	C39.4	Curettage of lesion of conjunctiva	12483006	Osteotomy of clavicle	C40.5	Suture of conjunctiva									13403003	Pharyngo-oesophageal repair	C72.3	Cryoextraction of lens	18339007	Reduction of prolapsed rectum under anaesthesia	D01.3	Excision of preauricular abnormality	241721002	Padding over eyelid			397313004	Limbal relaxing incision			384692006	Intracavitary brachytherapy
																9548006	Creation of lumbar subarachnoid shunt with laminectomy	C39.5	Radiotherapy to lesion of conjunctiva	12513003	Diagnostic radiography of hip, bilateral	C40.8	Other specified repair of conjunctiva									13431007	Prefrontal lobotomy	C72.8	Other specified intracapsular extraction of lens	18434001	Irrigation of cystostomy	D01.8	Other specified excision of external ear	241722009	Application of lubricant to eye			397520005	Optical pachymetry			387747000	Cauterisation of lung
																9552006	Transposition of tissue of tongue	C40.1	Mucosal graft to conjunctiva	12528003	Cross intrinsic transfer	C40.9	Unspecified repair of conjunctiva									13433005	Excision of lesion of brain by transtemporal approach	C72.9	Unspecified intracapsular extraction of lens	18494003	Restoration, crown, full cast, noble metal	D01.9	Unspecified excision of external ear	241723004	Eye protection using goggles or spectacles			397521009	Ultrasound biomicroscopy			387748005	Cauterisation of lung lesion
																9554007	Removal of neuropacemaker from peripheral nerve with synchronous replacement	C40.2	Amniotic graft to conjunctiva	12552005	Fine needle biopsy of larynx	C41	Incision of conjunctiva									13478008	Electrocardiogram, intracardiac, His bundle recording	C73	Incision of capsule of lens	18551005	Incision of conjunctiva with drainage of cyst	D02	Extirpation of lesion of external ear	247042001	Holth iridencleisis			397523007	Keratoscopy			394894008	Pre-operative chemotherapy
																9555008	Incision of chalazion	C40.3	Sliding graft to conjunctiva	12599003	Deroofing procedure on vertebra	C41.8	Other specified incision of conjunctiva									13490005	Conchotomy	C73.1	Membranectomy of lens	18590009	Cardiac pacing	D02.1	Excision of lesion of external ear	252779009	Single bright white flash electroretinography			397524001	Retinoscopy			394895009	Postoperative chemotherapy
																9577007	Thermocauterisation of cervix	C43.2	Biopsy of lesion of conjunctiva	12600000	Incision and drainage of ankle for deep abscess	C41.9	Unspecified incision of conjunctiva									13529000	Nasal septoplasty	C73.2	Capsulotomy of anterior lens capsule	18625004	Low forceps delivery	D02.2	Destruction of lesion of external ear	252780007	Dark adapted single bright flash ERG			397537003	Laser cycloablation			394902000	High dose rate brachytherapy
																9579005	Subtalar arthrodesis	C43.5	Exploration of conjunctiva	12644002	Arthrodesis by posterior technique of atlas-axis with internal fixation	C43.2	Biopsy of lesion of conjunctiva									13623009	Pyeloureterovesical anastomosis	C73.3	Capsulotomy of posterior lens capsule	18648009	Sleep electroencephalogram	D02.8	Other specified extirpation of lesion of external ear	252781006	Pre-dark-adapted single bright flash ERG			397538008	Focal laser photocoagulation of retina			394918006	Iodine seed radiotherapy
																9580008	Chemothalamectomy	C43.6	Creation of hood of conjunctiva	12649007	Transposition of prostatic tissue	C43.5	Exploration of conjunctiva									13666002	Leukotomy	C73.4	Capsulotomy of lens NEC	18705006	Endoscopic brush biopsy of ileum	D02.9	Unspecified extirpation of lesion of external ear	252782004	Photopic electroretinography			397539000	Grid retinal photocoagulation			394934009	Combined pre-operative chemotherapy and radiotherapy
																9599004	Biopsy of cervix with fulguration	C45.1	Superficial keratectomy	12654003	Closure of foramen ovale with prosthesis by closed heart technique	C43.6	Creation of hood of conjunctiva									13672002	Excision of fibrous tuberosities of dentoalveolar structures	C73.8	Other specified incision of capsule of lens	18723003	Demand pacing	D03	Plastic operations on external ear	252783009	Scotopic rod electroretinography			397544007	Complicated cataract surgery			394935005	Combined postoperative chemotherapy and radiotherapy
																9624009	Extraocular muscle tenectomy	C45.3	Cauterisation of lesion of cornea	12663001	Amputation below-knee conversion into above-knee amputation	C43.7	Transplantation of conjunctiva									13769001	Multiple tenotomies of eye, two or more tendons	C73.9	Unspecified incision of capsule of lens	18728007	Open reduction of open depressed frontal sinus fracture	D03.2	Reconstruction of external ear NEC	252784003	Flicker electroretinography			397554006	Limbal stem cell transplantation			395074007	Selectron therapy
																9693008	Sequestrectomy of vertebra	C45.5	Radiotherapy to lesion of cornea	12726002	Removal of foreign body of tonsil by incision	C44	Other plastic operations on cornea									13793006	Extracapsular extraction of lens	C74	Other extraction of lens	18830003	Myringotomy including aspiration with general anaesthesia	D03.3	Pinnaplasty	252788000	Chromatic electroretinography			397557004	Corneal esthesiometry			395075008	Iridium wire therapy
																9702000	Manual reduction of closed fracture of tarsal bone	C45.7	Debridement of lesion of cornea	12744005	Perineal urethroscopy	C44.1	Hydrogel prosthetic keratoplasty									13844007	Exenteration of ethmoid air cells	C74.3	Mechanical lensectomy	18884000	Revision of tack operation of inner ear	D03.4	Meatoplasty of external ear	252789008	Early receptor potential electroretinography			397560006	Anterior stromal corneal puncture			395096001	Stereotactic radiotherapy
																9724000	Repair of current obstetric laceration of uterus	C44.8	Other specified other plastic operations on cornea	12762001	Suture of eyelid	C44.3	Endothelial graft to cornea									13852005	Transabdominal gastroscopy	C74.8	Other specified other extraction of lens	18919000	Transplantation of coronary artery	D03.8	Other specified plastic operations on external ear	252790004	Focal electroretinography			397574004	Sector retinal photocoagulation			397395005	Lavage of bronchus
																9730000	Arthrodesis of hip	C44.9	Unspecified other plastic operations on cornea	12796008	Transection of fallopian tube by abdominal approach	C44.8	Other specified other plastic operations on cornea									13893002	Closure of appendiceal fistula	C74.9	Unspecified other extraction of lens	19029000	Repair of fistula of vocal cord	D03.9	Unspecified plastic operations on external ear	252803002	Applanation tonometry			397800002	Implantation of inert material in Tenon's capsule with enucleation of eyeball			397396006	Aspiration of bronchus with lavage
																9737002	Colpotomy with drainage of pelvic abscess	C44	Other plastic operations on cornea	12807004	Destruction of lesion of testis	C44.9	Unspecified other plastic operations on cornea									13895009	Repair of punctum of lacrimal system	C75.2	Revision of prosthetic replacement for lens	19054000	Repair of spina bifida	D06.1	Biopsy of lesion of external ear	252804008	Pneumatic tonometry			397994004	Enucleation of eyeball with implant into Tenon's capsule			397397002	Bronchoscopy and bronchoalveolar lavage
																9754005	Repair of laceration of sclera with synchronous repair of conjunctiva	C46	Plastic operations on cornea	12826007	Dorrance operation, push-back operation for cleft palate	C45	Extirpation of lesion of cornea									13927007	Posterior sclerotomy with iridectomy	C77.1	Capsulectomy	19060000	Cauterisation of vocal cords	D06.2	Repair of lobe of external ear	252828005	Keratometry			398031005	Enucleation of eyeball with insertion of orbital implant			397398007	Catheterisation of bronchus with lavage
																9774003	Manipulation of temporomandibular joint	C49.1	Section of cornea	12868007	Revision of operative wound of anterior segment of eye	C45.1	Superficial keratectomy									13963007	Repair of coronary arteriovenous chamber fistula	C77.3	Biopsy of lesion of lens	19062008	Encephalocentesis	D06.3	Repair of external ear NEC	252829002	Corneal specular microscopy			398750002	Grid photocoagulation			397840008	Bronchorrhaphy
																9811006	Tongue destructive procedure	C49.2	Trephine of cornea	12896001	Excision of external haemorrhoidal tags and papillae	C45.2	Excision of lesion of cornea NEC									13991004	Repair of ileovesical fistula	C79.1	Vitrectomy using anterior approach	19086005	Radioisotope study of respiratory system	D06.4	Graft of skin to external ear	252830007	Corneal topography			398874009	Focal photocoagulation			397860000	Fibreoptic bronchoscopic lavage of bronchus
																9844000	Autogenous graft of rib cartilage to ear	C51.1	Biopsy of lesion of cornea	12935001	Ligation of intracranial vein	C45.3	Cauterisation of lesion of cornea									14072009	Total oesophagectomy	C79.2	Vitrectomy using pars plana approach	19095002	Ligation of bronchus	D06.5	Flap of skin to external ear	252831006	Lens implant power determination			398952004	Sectoral photocoagulation			397954001	Rigid bronchoscopic lavage of bronchus
																9874008	Arthrectomy of hip	C51.3	Exploration of cornea	12976005	Donor nephrectomy	C45.5	Radiotherapy to lesion of cornea									14135001	Labyrinthectomy with mastoidectomy	C79.5	Internal tamponade of retina using gas	19135003	Open reduction of fracture of zygomatic bone	D07.1	Irrigation of external auditory canal for removal of wax	252832004	Intraocular pressure test			399867007	Laser photocoagulation to retina			398194002	Suture of laceration of bronchus
																9888007	Excision of intracranial lesion	C53.1	Punch resection of sclera	12986006	Excision of Pancoast tumour of lung	C45.6	Destruction of lesion of cornea NEC									14201006	Coronary angioplasty by open chest approach	C79.6	Internal tamponade of retina using liquid	19174005	Excision of lesion of ocular tendon	D08.1	Extirpation of lesion of external auditory canal	252833009	Extended tonometry			401306006	Phacoemulsification of lens and insertion of intraocular lens			399042005	Chemotherapy cycle
																9938000	Repair of stoma of ureter	C53.3	Cauterisation of lesion of sclera	13002002	Dilation of Wharton's duct	C45.7	Debridement of lesion of cornea									14247003	Cerebral hemispherectomy	C80.1	Peel of epiretinal fibroglial membrane	19208002	Extraction of secondary membrane by discission	D08.2	Reconstruction of external auditory canal	252835002	Extended tonometry - office hours			404626004	Anterior capsulorrhexis			399180008	Interstitial radioactive colloid therapy
																9940005	Excision of lesion of muscle of hand	C54.1	Overlay scleroplasty	13053001	Avulsion of spinal nerve, extradural	C45.8	Other specified extirpation of lesion of cornea									14257002	Repair of hypoplastic left heart syndrome	C80.2	Peel of internal limiting membrane	19235006	Tractotomy of brain	D08.4	Incision of external auditory canal	252836001	Extended tonometry - 24 hours			404627008	Posterior capsulorrhexis			399315003	Radionuclide therapy
																9993006	Incision of diaphragm	C54.2	Imbrication of sclera	13088001	Corpora cavernosography	C45.9	Unspecified extirpation of lesion of cornea									14265004	Revision of exenteration of eye cavity with secondary graft	C80.3	Delamination of epiretinal fibrovascular membrane	19247000	Endoscopy of tonsil	D08.5	Irrigation of external auditory canal NEC	252837005	Tonography			404629006	YAG laser anterior capsulotomy			418549007	Fluoroscopic angiography of pulmonary artery with contrast
																9996003	Arthrotomy with drainage of tarsometatarsal joint	C55.8	Other specified incision of sclera	13097002	Constriction of globe for scleral buckling	C46	Plastic operations on cornea									14296008	Excision of common wall between posterior left atrium and coronary sinus with roofing of resultant defect with patch graft	C80.4	Segmentation of epiretinal fibrovascular membrane	19297001	Manipulation of tongue	D10	Exenteration of mastoid air cells	252838000	Provocative outflow facility test			404636007	Argon laser trabeculoplasty			418786005	Magnetic resonance angiography of pulmonary artery
																10006000	Repair of retinal detachment with xenon arc photocoagulation	C55.9	Unspecified incision of sclera	13107005	Destruction of lesion of cranial nerve	C46.1	Refractive keratoplasty									14323007	Aortocoronary bypass of three coronary arteries	C80.6	Removal of subretinal membrane NEC	19320007	Nonexcisional destruction of lesion of ciliary body	D10.1	Radical mastoidectomy NEC	252839008	Supine provocative test			404637003	Gonioplasty			418876000	Fluoroscopic bronchography
																10106002	Core needle biopsy of kidney	C60.2	Inclusion of iris	13142009	Direct laryngoscopy with insertion of obturator	C46.7	Transplant of corneal limbal cells									14324001	Stretching of eyelid	C81	Photocoagulation of retina for detachment	19390001	Partial breech delivery with forceps to aftercoming head	D10.2	Modified radical mastoidectomy	252840005	Provocative pupil block test			404665001	Lens implant power determination following refractive surgery			420529003	Radiation plaque therapy
																10116005	Simple repair of superficial wounds of scalp and neck	C55	Incision of sclera	13173008	Cryptotomy of anus	C47	Closure of cornea									14329006	Dilation of bladder	C81.1	Xenon photocoagulation of retina for detachment	19433002	Direct laryngoscopy with foreign body removal	D10.3	Cortical mastoidectomy	252841009	Mydriatic test			408763006	Needle revision of failed filtering bleb			425437006	Ligation of pulmonary artery
																10181005	Diagnostic radiography of sacrococcygeal joint	C57.1	Biopsy of lesion of sclera	13183007	Cryotherapy of lesion of bladder	C47.1	Suture of cornea									14335006	Closure of oesophageal fistula by thoracic approach	C81.2	Laser photocoagulation of retina for detachment	19589009	Radiography of mandible	D10.4	Simple mastoidectomy	252842002	Pilocarpine/Phenylephrine test			410440008	Diabetic Retinopathy Study 7 field stereoscopic fundus photography			425767004	Implantation of radioactive seed into prostate
																10190003	Aortocoronary bypass of four or more coronary arteries	C57.4	Suture of sclera	13186004	Avulsion of abdominal vagus nerve	C47.4	Gluing of cornea									14346009	Labyrinthotomy with cryosurgery, with mastoidectomy	C81.8	Other specified photocoagulation of retina for detachment	19629004	Reconstruction of eyelid, partial-thickness, involving lid margin	D10.5	Excision of lesion of mastoid	252843007	Darkroom test			410450009	Direct ophthalmoscopy			425948009	Percutaneous angioplasty of pulmonary artery
																10233009	Intramedullary nailing of fibula	C60.3	Fixation of iris	13303004	Posterior sclerotomy	C47.8	Other specified closure of cornea									14352005	Incision and drainage of pseudocyst of pancreas	C81.9	Unspecified photocoagulation of retina for detachment	19639005	Sigmoidopexy	D10.6	Revision of mastoidectomy	252844001	Prone provocative test			410451008	Indirect ophthalmoscopy			425979008	Percutaneous transluminal balloon angioplasty of pulmonary artery
																10255001	Incision of ureter	C61.1	Laser trabeculoplasty	13316004	Implantation of pulmonary valve with tissue graft	C47.9	Unspecified closure of cornea									14356008	Grafting of inner ear	C82	Destruction of lesion of retina	19644003	Repair of inverted uterus	D10.8	Other specified exenteration of mastoid air cells	252846004	Scanning laser ophthalmoscopy			410452001	Monocular indirect ophthalmoscopy			426332009	External beam radiation therapy to lesion of retina
																10272008	Repair of fistula of diaphragm	C64.4	Biopsy of lesion of iris	13358001	Total parotidectomy	C49	Incision of cornea									14387005	Reconstruction of eyelid with mucous membrane flap	C82.1	Cauterisation of lesion of retina	19662007	Restoration, crown, full cast, predominantly base metal	D10.9	Unspecified exenteration of mastoid air cells	252886007	Refraction assessment			410455004	Slit lamp fundus examination			426436008	Repair of pulmonary arterial sling
																10281002	Scalenectomy	C64.6	Stretching of iris	13387000	Suture of ligament of ankle	C49.1	Section of cornea									14392007	Cauterisation of lacrimal canaliculi	C82.2	Cryotherapy to lesion of retina	19725004	Correction of oesophageal atresia	D12.1	Obliteration of mastoid	252887003	Refraction assessment - distance			410456003	Corneal pachymetry			426987001	Percutaneous radiofrequency ablation of lesion of lung
																10311005	Manual reduction of closed fracture of talus with percutaneous pinning	C66.8	Other specified extirpation of ciliary body	13391005	Excision of lesion of rectovaginal septum	C49.2	Trephine of cornea									14403007	Ileotransversostomy	C82.3	External beam radiotherapy to lesion of retina	19731001	Ultrasound study of eye	D12.2	Atticotomy	252888008	Refraction assessment - near			412733003	Transcleral diode laser cycloablation			427138007	Repair of anomalous pulmonary artery origin from ascending aorta
																10326007	Coronary artery bypass with autogenous graft, three grafts	C66.5	Destruction of ciliary body NEC	13392003	Transplantation of larynx	C49.3	Radial keratotomy									14404001	Thymopexy	C82.5	Panretinal laser photocoagulation to lesion of retina	19740002	Extracapsular extraction of lens by inferior temporal route	D12.3	Biopsy of mastoid	252889000	Refraction assessment - intermediate distance			413180006	Pan retinal photocoagulation for diabetes			427800005	Removal of foreign body of lung by incision
																10359005	Revision of obstructed valve in CSF shunt system	C66.9	Unspecified extirpation of ciliary body	13398004	Perilymphatic tap	C49.8	Other specified incision of cornea									14431003	Electrocardiogram, single lead	C82.6	Laser photocoagulation to lesion of retina NEC	19802006	Destruction of lesion of lacrimal sac	D12.4	Exploration of mastoid	252890009	Refraction assessment - referred to cornea			413550005	Anterior ciliary sclerotomy			427886002	Total cavopulmonary connection with lateral atrial tunnel
																10388006	Manipulation of tissue of diaphragm	C66	Extirpation of ciliary body	13416003	Ober's test	C49.9	Unspecified incision of cornea									14446005	Z-plasty of eyelid	C82.8	Other specified destruction of lesion of retina	19861002	Intermittent positive pressure breathing treatment with nebulised medication	D14	Repair of eardrum	259222004	Scraping of corneal epithelium			413572007	Arcuate keratotomy			428411007	Aortopulmonary reconstruction with systemic-to-pulmonary arterial shunt
																10420000	Lumbar and lumbosacral fusion by lateral transverse process technique	C66.2	Cauterisation of ciliary body	13431007	Prefrontal lobotomy	C51.1	Biopsy of lesion of cornea									14449003	Incision of face	C82.9	Unspecified destruction of lesion of retina	19934003	Repair of ear cartilage	D14.1	Tympanoplasty using graft	265289002	Surgical iridectomy			413651001	Bioptics			428412000	Radiotherapy to head
																10428007	Radiologic guidance for dilation of ureters	C69.1	Reformation of anterior chamber of eye	13433005	Excision of lesion of brain by transtemporal approach	C51.3	Exploration of cornea									14480008	Incision of tarsal gland	C83	Translocation of retina	19941009	Division of lacrimal canaliculus	D14.3	Revision of tympanoplasty	265292003	Goniotomy			413954006	Deep sclerectomy			428416002	Radiotherapy to neck
																10431008	Neuroplasty of median nerve at carpal tunnel	C72.8	Other specified intracapsular extraction of lens	13490005	Conchotomy	C52	Excision of sclera									14545007	Obliteration of maxillary sinus	C83.1	Pigment epithelium translocation of retina	19961003	Orthodontic cephalogram	D14.4	Combined approach tympanoplasty	265293008	Goniopuncture			413955007	Deep sclerectomy with collagen implant			428501002	Replacement of aortic root using pulmonary valve autograft with right ventricle to pulmonary artery valved conduit
																10470002	Electronarcosis	C72.9	Unspecified intracapsular extraction of lens	13529000	Nasal septoplasty	C52.1	Deep sclerectomy with spacer									14554005	Cryotherapy of brain	C83.2	Macular translocation three hundred and sixty degrees	19979004	Excision of lesion of atrium	D14.8	Other specified repair of eardrum	265294002	Surgical iridotomy			414085008	Elevation-based corneal topography			428602002	Unifocalisation of pulmonary artery
																10489002	Endoscopic nasal polypectomy	C72	Intracapsular extraction of lens	13554000	Incision of thigh	C52.2	Deep sclerectomy without spacer									14572004	Repair of ovary	C83.3	Limited macular translocation	19994000	Division of cerebral nerve tracts	D14.9	Unspecified repair of eardrum	265295001	Simple linear extraction of lens			414273009	Fluorescein staining of eye			428624002	Radiotherapy to chest wall
																10516001	Postpartum ligation of fallopian tubes	C72.1	Forceps extraction of lens	13563003	Decompression of muscle of hand	C52.8	Other specified excision of sclera									14599002	Oesophagojejunostomy by abdominal approach	C83.8	Other specified translocation of retina	19999005	Slitting of lacrimal canaliculus for removal of streptothrix	D15.1	Myringotomy with insertion of ventilation tube through tympanic membrane	265297009	Cauterisation of lesion of retina			414535006	Intraocular refractive surgery			428829005	Radiotherapy to pelvis
																10522005	Destruction of lesion of salivary gland	C72.3	Cryoextraction of lens	13584008	Manual reduction of closed fracture of scaphoid bone	C52.9	Unspecified excision of sclera									14622006	Oesophagoplasty by cervical approach	C83.9	Unspecified translocation of retina	20013001	Reduction of fracture of facial bone	D15.2	Suction clearance of middle ear	274316007	Non-surgical eye biopsy			415038008	Partial coherence interferometry biometry			428831001	Radiotherapy to perineum
																10529001	Repair of filtering bleb by suture with conjunctival flap	C73.2	Capsulotomy of anterior lens capsule	13666002	Leukotomy	C53	Extirpation of lesion of sclera									14667004	Rhytidectomy of glabellar frown lines	C84.1	Epiretinal dissection	20019002	Rolling of conjunctiva	D15.3	Incision of ear drum NEC	274336008	Surgical biopsy of eye			415106000	Placido disk-based topography			428923005	Radiotherapy to breast
																10536000	Simple electrodesiccation of lesion of penis	C73.3	Capsulotomy of posterior lens capsule	13672002	Excision of fibrous tuberosities of dentoalveolar structures	C53.1	Punch resection of sclera									14681002	Reimplantation of lung	C84.2	Excision of lesion of retina NEC	20067007	Ocular fundus photography	D16	Reconstruction of ossicular chain	274337004	Surgical biopsy of cornea			415170005	Presbyopic refractive lensectomy			429057009	Plaque radiotherapy of lesion of retina
																10558003	Repair of bronchopleural fistula	C74.3	Mechanical lensectomy	13743007	Arthrotomy for removal of prosthesis of knee	C53.2	Excision of lesion of sclera NEC									14687003	Choledochoenterostomy	C84.3	Biopsy of lesion of retina	20074002	Galeaplasty	D16.8	Other specified reconstruction of ossicular chain	274795007	Examination of optic disc			415281000	Refractive lensectomy			429122009	Percutaneous transluminal balloon angioplasty with insertion of stent into pulmonary artery
																10587002	Fulguration of Skene's glands	C75.2	Revision of prosthetic replacement for lens	13745000	Dermographia test	C53.3	Cauterisation of lesion of sclera									14690009	Anastomosis of large intestine to rectum	C84.4	Retinal vascular sheathotomy	20094006	Fine needle aspiration biopsy of hypophysis	D16.9	Unspecified reconstruction of ossicular chain	274798009	Examination of retina			415282007	Refractive lensectomy with intraocular lens implantation			429270005	Takedown of anastomosis from aorta to pulmonary artery
																10594004	Excision of hydrocele from bilateral sides of scrotum	C77.3	Biopsy of lesion of lens	13757009	Arrest of bone growth of humerus	C53.4	Destruction of lesion of sclera NEC									14707009	Lamellar resection of sclera for retinal reattachment	C84.6	Retinotomy NEC	20101008	Anastomosis of renal pelvis	D17.1	Stapedectomy	282096008	Retinal photography			415349007	Rose bengal staining of eye			429332008	Transplantation of single lobe of lung
																10610003	Debridement of spinal cord	C79.1	Vitrectomy using anterior approach	13759007	Incisional biopsy of peripheral nerve	C53.8	Other specified extirpation of lesion of sclera									14727005	Closure of filtering bleb	C85	Fixation of retina	20142006	Excision of accessory or ectopic lung tissue	D17.2	Revision of stapedectomy	282445003	Removal of lesion of conjunctiva			415745004	Transverse keratotomy			429575001	Construction of left ventricle to aorta tunnel with right ventricle to pulmonary trunk direct anastomosis
																10615008	Atrial aneurysmectomy	C82.2	Cryotherapy to lesion of retina	13769001	Multiple tenotomies of eye, two or more tendons	C53.9	Unspecified extirpation of lesion of sclera									14731004	Rhytidectomy of subcutaneous and musculoaponeurotic system	C85.1	Retinopexy using cryotherapy	20153000	Removal of foreign body from pharynx by pharyngotomy	D19	Extirpation of lesion of middle ear	287242008	Posterior eye foreign body removal by incision			416100002	Ciliary body ablation			429579007	Radiotherapy to axilla
																10624004	Complete dacryocystectomy	C84.1	Epiretinal dissection	13793006	Extracapsular extraction of lens	C54	Buckling operations for attachment of retina									14769009	Tilt table test	C85.2	Retinopexy using diathermy	20157004	Incision of pineal gland	D19.1	Excision of lesion of middle ear	287500007	Non-surgical conjunctival biopsy			417586005	Lissamine green B staining of eye			429584001	Stereotactic radiosurgery of brain tissue
																10658007	Suture of sciatic nerve	C84.2	Excision of lesion of retina NEC	13805004	Repair of sternal defect	C54.2	Imbrication of sclera									14771009	Destruction of lesion of rectum by electrodesiccation	C85.3	Retinopexy using mechanical tacks	20176002	Binnie operation, hepatopexy	D19.2	Destruction of lesion of middle ear	290015004	Conjunctival graft procedure			417587001	Retinal thickness analyser scanning			429609002	Lung volume reduction surgery
																10683007	Destruction of lesion of heart	C84.3	Biopsy of lesion of retina	13819004	Division of laryngeal nerve	C54.3	Buckling of sclera and implant HFQ									14776004	Diverticulectomy of kidney	C85.4	Retinopexy using tissue adhesive	20246000	Fixation of intestine	D19.8	Other specified extirpation of lesion of middle ear	291790006	Cornea repair			418121005	Bimanual phacoemulsification of lens with intraocular lens implantation			429616001	Aortopulmonary reconstruction with right ventricle to pulmonary arterial valveless conduit
																10689006	Exploration of nerve	C86.5	Fluorescein angiography of eye	13844007	Exenteration of ethmoid air cells	C54.4	Buckling of sclera and local or encircling explant HFQ									14826006	Cystourethroscopy with insertion of radioactive substance	C85.5	Retinopexy NEC	20248004	Curettage of adenoids	D19.9	Unspecified extirpation of lesion of middle ear	293820001	Keratoplasty			418170009	Yag laser trabeculotomy			429620002	Construction of left ventricle to aorta tunnel with right ventricle to pulmonary artery valved conduit
																10715004	Arthroplasty of distal radius with prosthetic replacement	D02.8	Other specified extirpation of lesion of external ear	13846009	Augmentation of buttock	C54.5	Buckling of sclera NEC									14869003	Endoscopic destruction of lesion of stomach	C85.8	Other specified fixation of retina	20271002	Incisional biopsy of salivary gland	D20.1	Biopsy of lesion of middle ear	294832005	Formation of pupil			419709005	Conjunctival autograft to conjunctiva			429774000	Radiotherapy to abdomen
																10726005	Extensive excision of nasal polyps	D02.9	Unspecified extirpation of lesion of external ear	13861005	Biopsy of bone	C54.8	Other specified buckling operations for attachment of retina									14881004	Tonography with provocative tests	C85.9	Unspecified fixation of retina	20287004	Excision of exostosis of facial bone	D22	Operations on eustachian canal	295850006	Repair of iris			419866008	Scleral spacing procedure			429932001	CT guided biopsy of lung
																10739009	Excision of lesion of bone of thorax, ribs or sternum	D02	Extirpation of lesion of external ear	13895009	Repair of punctum of lacrimal system	C54.9	Unspecified buckling operations for attachment of retina									14935000	Ligation of intracranial varicose vein	C86.1	Biopsy of lesion of eye NEC	20321003	Blepharoplasty of bilateral upper eyelids	D22.1	Graft to eustachian canal	296867007	Anterior sclerotomy with removal of vitreous			420029005	Endolaser photocoagulation			431200001	Radionuclide iodine 131 thyroid therapy
																10795000	Ventriculocaval shunt with valve	D03.1	Reconstruction of external ear using graft	13941003	Incision and drainage of epididymis	C55	Incision of sclera									15015009	Excision of bronchus, wide sleeve	C86.2	Repair of globe	20384009	Radioisotope scan of pituitary	D22.3	Insufflation of eustachian canal	297840009	Excision of vitreous opacity by anterior approach			420424006	Cryotherapy of ocular surface			431216004	Fluoroscopy guided insertion of catheter into pulmonary artery with contrast
																10807008	Scleral reinforcement with graft	D03.4	Meatoplasty of external ear	14086008	Destructive procedure of artery of lower extremity	C55.8	Other specified incision of sclera									15043000	Adjustable suture technique during strabismus surgery	C86.3	Suture of eye NEC	20454000	Aortic valve commissurotomy with inflow occlusion	D22.8	Other specified operations on eustachian canal	300015002	Excision of retinal neoplasm			420679009	Cross-cylinder refraction			431399005	Brachytherapy using iodine (131-I) ethiodized oil
																10831003	Direct closure of laceration of conjunctiva with nonperforating scleral laceration	D06.1	Biopsy of lesion of external ear	14192000	Excision of sinus tarsi	C55.9	Unspecified incision of sclera									15044006	Repair of bladder exstrophy	C86.5	Fluorescein angiography of eye	20516002	Spinal cordotomy	D22.9	Unspecified operations on eustachian canal	300016001	Excision of choroid neoplasm			421022008	Tear film evaluation			431430006	Radionuclide pulmonary aspiration study
																10836008	Decompression of spinal cord	D06.2	Repair of lobe of external ear	14197006	Alexander-Adams operation on uterine ligaments	C57.1	Biopsy of lesion of sclera									15050001	Laparoscopic biopsy of liver	C87	Evaluation of retina	20579004	Cauterisation of lesion of oesophagus	D24.4	Neurectomy of cochlea	300082008	Incision and curettage of hordeolum			421239004	Transillumination of eye			431434002	Fluoroscopy guided percutaneous transluminal angioplasty of pulmonary artery with contrast
																10841000	Osteotomy of iliac bone with femoral osteotomy	D07.1	Irrigation of external auditory canal for removal of wax	14201006	Coronary angioplasty by open chest approach	C57.2	Repair of sclera									15051002	Repair of pancreas	C87.1	Digital imaging of retina	20816008	Oesophageal manometry	D26.2	Membranous labyrinthectomy	303636000	Conjunctival biopsy			421339001	Computer-assisted videokeratoscopy			431489004	Fluoroscopic angiography of pulmonary artery with contrast with pressure measurement
																10847001	Bronchoscopy	D08.1	Extirpation of lesion of external auditory canal	14247003	Cerebral hemispherectomy	C57.3	Graft to sclera									15067008	Nephropexy	C87.3	Tomography evaluation of retina	20836009	CT of posterior fossa with contrast	D26.3	Osseous labyrinthectomy	308110009	Direct fundoscopy following mydriatic			421422004	Intravitreal fluid air exchange			431530008	Fluoroscopy guided percutaneous brachytherapy of hepatic artery with contrast
																10869008	Hemigastrectomy with vagotomy	D10.4	Simple mastoidectomy	14250000	Excision of ureterocele	C57.4	Suture of sclera									15068003	Incision and drainage of submaxillary abscess, intraoral	C87.4	Ultrasonic evaluation of retina	20880009	Exteriorisation of oesophageal pouch	D26.4	Neurectomy of vestibular apparatus	309556000	YAG laser posterior capsulotomy			421483006	Raster photogrammetry corneal topography			431588009	Radionuclide iodine 131 therapy for thyrotoxicosis
																10870009	Repair of atrial septal defect in total repair of total anomalous pulmonary venous connection	D12.3	Biopsy of mastoid	14257002	Repair of hypoplastic left heart syndrome	C59	Excision of iris									15081005	Pulmonary rehabilitation	C87.5	Scanning laser ophthalmoscopy evaluation of retina	20885004	Repair of orbit	D28.1	Biopsy of lesion of ear NEC	310441008	Buckling of sclera using explant			421865005	Interferometric corneal topography			431596004	Fluoroscopy guided percutaneous mechanical thrombectomy of pulmonary artery with contrast
																10871008	Segmental osteotomy of maxilla	D14.1	Tympanoplasty using graft	14265004	Revision of exenteration of eye cavity with secondary graft	C59.2	Surgical iridectomy									15090003	Reattachment of choroid and retina by photocoagulation	C87.8	Other specified evaluation of retina	20891002	Fetal decapitation	D28.2	Examination of ear under anaesthetic	310558000	Preretinal membranectomy by peeling			422103004	Can opener anterior capsulotomy			431667009	Fluoroscopy guided intracoronary brachytherapy with contrast
																10872001	Manipulation of eyelid	D14.3	Revision of tympanoplasty	14296008	Excision of common wall between posterior left atrium and coronary sinus with roofing of resultant defect with patch graft	C59.8	Other specified excision of iris									15109006	Prefabricated resin crown	C87.9	Unspecified evaluation of retina	20998007	Fistulisation of salivary gland	E01	Excision of nose	310559008	Preretinal membranectomy by delamination			422246005	Resection of conjunctiva			431721002	Fluoroscopy guided biopsy of lung
																10881007	Phenopeel of skin	D19.2	Destruction of lesion of middle ear	14305004	Vasography	C59.9	Unspecified excision of iris									15224009	Intentional replantation with splinting	C88	Destruction of subretinal lesion	21010009	Removal of granulation tissue of skull	E01.1	Total excision of nose	310560003	Preretinal membranectomy by segmentation			423308005	Neutralisation of retinoscopic reflex			431743005	Yttrium 90 somatostatin analogue therapy
																10882000	Ligation and division of bilateral fallopian tubes	D20.1	Biopsy of lesion of middle ear	14314009	Albee operation for hip fusion	C60.2	Inclusion of iris									15256002	Transmyocardial revascularisation by laser technique	C88.2	Photodynamic therapy to subretinal lesion	21034004	Wedge resection of tongue	E01.8	Other specified excision of nose	310561004	Preretinal membranectomy by hydrodelamination			425626001	Internal tamponade of retina using air			431778005	Fluoroscopy guided brachytherapy of prostate
																10907007	Release of high riding scapula	D15.2	Suction clearance of middle ear	14316006	Biopsy of skin of forefoot	C60.3	Fixation of iris									15257006	Lobectomy of liver with partial excision of adjacent lobes	C88.8	Other specified destruction of subretinal lesion	21057005	Manipulation of coronary artery	E01.9	Unspecified excision of nose	310662003	Laser destruction of lesion of retina			425797007	Destruction of subretinal lesion			432067006	Fluoroscopic angiography of pulmonary artery using contrast with insertion of stent
																10909005	Audiometric group testing	D19.8	Other specified extirpation of lesion of middle ear	14324001	Stretching of eyelid	C60.4	Iridoplasty NEC									15282006	Fetal echocardiography, real time with image documentation (2D) with M-mode recording	C88.9	Unspecified destruction of subretinal lesion	21115002	Ligation for closure of lacrimal punctum	E02	Plastic operations on nose	312705004	Removal of retained lens matter			425806003	Translocation of retina			432074001	Fluoroscopy guided removal of pulmonary artery catheter with contrast
																10929006	Myectomy for graft	D19.9	Unspecified extirpation of lesion of middle ear	14327008	Nerve ganglion decompression	C61.1	Laser trabeculoplasty									15291005	Left ventricular recording	D01	Excision of external ear	21118000	Destructive procedure on pancreas	E02.1	Total reconstruction of nose	312706003	Removal of retained lens nucleus			425816006	Ultrasonic evaluation of retina			432094005	Radiolabelled Iodine 131 antibody therapy
																10977006	Endocervical biopsy	D19	Extirpation of lesion of middle ear	14329006	Dilation of bladder	C61.2	Trabeculotomy									15292003	Subtotal supraglottic laryngectomy with radical neck dissection	D01.1	Total excision of external ear	21216009	Core needle biopsy of small intestine	E02.2	Reconstruction of nose NEC	312707007	Removal of soft lens matter			425942005	Glueing of cornea			432231006	Fine needle aspiration biopsy of lung
																10988000	Open reduction of lunate dislocation	D22.1	Graft to eustachian canal	14356008	Grafting of inner ear	C61.3	Goniotomy									15306005	Electrocoagulation of ovary	D01.2	Partial excision of external ear	21287008	Incision and drainage of lesion of tongue	E02.5	Reduction rhinoplasty	312712008	Removal of internal limiting membrane			426056001	Deep sclerectomy without spacer			432302005	Fluoroscopy guided percutaneous embolisation of pulmonary artery with contrast
																11050006	Closure of vesicouterine fistula with hysterectomy	D24.4	Neurectomy of cochlea	14362003	Change of length of muscle	C61.4	Goniopuncture									15309003	Coating of aneurysm of brain	D01.3	Excision of preauricular abnormality	21335006	Repair of choanal atresia by intranasal approach	E02.6	Rhinoplasty NEC	312713003	Panretinal photocoagulation			426158003	Internal tamponade of retina using gas			432652008	US guided biopsy of lung
																11053008	Stapedectomy with reestablishment of ossicular continuity with use of foreign material	D26.4	Neurectomy of vestibular apparatus	14377006	Transplantation of prostatic tissue	C62	Incision of iris									15349006	Excision of benign lesion of scalp and neck	D01.8	Other specified excision of external ear	21339000	Radiography of intestine	E02.7	Alar reconstruction with cartilage graft	312714009	Relocation of intraocular lens from vitreous cavity			426332009	External beam radiation therapy to lesion of retina			433030005	Fluoroscopy guided replacement of pulmonary artery catheter with contrast
																11075005	Subconvulsive electroshock therapy	D28.2	Examination of ear under anaesthetic	14378001	Arthrotomy with removal of foreign body of tarsometatarsal joint	C62.2	Surgical iridotomy									15366008	Ciliectomy of ciliary body	D01.9	Unspecified excision of external ear	21423008	Sigmoidoscopy through artificial stoma	E02.8	Other specified plastic operations on nose	312965008	Laser assisted in situ keratomileusis			426580006	Internal tamponade of retina			433150007	Radiolabelled indium 111 antibody therapy
																11101003	Percutaneous transluminal coronary angioplasty	E02.1	Total reconstruction of nose	14387005	Reconstruction of eyelid with mucous membrane flap	C62.3	Laser iridotomy									15413009	High forceps delivery with episiotomy	D02	Extirpation of lesion of external ear	21442007	Revision of enucleation of socket	E02.9	Unspecified plastic operations on nose	313275006	Astigmatic keratotomy			426880003	Digital imaging of retina			433224001	Radionuclide rhenium 186 HEDP therapy
																11116000	Incision of ingrown nail	E02.3	Septorhinoplasty using implant	14392007	Cauterisation of lacrimal canaliculi	C62.8	Other specified incision of iris									15457008	Closure of caecosigmoidal fistula	D02.1	Excision of lesion of external ear	21491001	Removal of foreign body of ciliary body without use of magnet	E03.2	Excision of lesion of septum of nose	314117007	Revision of trabeculectomy			426926007	Transplantation of conjunctiva			433256008	Fluoroscopy guided percutaneous transluminal cutting balloon angioplasty of pulmonary artery with contrast
																11148001	Intracardiac electrophysiologic procedure with ECG	E02.4	Septorhinoplasty using graft	14431003	Electrocardiogram, single lead	C62.9	Unspecified incision of iris									15461002	Percutaneous core needle biopsy of liver	D02.2	Destruction of lesion of external ear	21516005	Osteotomy of mandibular ramus	E03.3	Biopsy of lesion of septum of nose	314125009	Refraction under general anaesthetic			426966006	Deep sclerectomy with spacer			433857008	Fluoroscopic angiography of pulmonary artery using contrast with insertion of stent graft
																11150009	Partial parotidectomy	E02.5	Reduction rhinoplasty	14433000	Operative reduction of prolapse of anus	C64.2	Excision of lesion of iris									15491007	Open excisional biopsy of bladder	D02.8	Other specified extirpation of lesion of external ear	21526003	Repair of atrial septal defect with tissue graft	E03.4	Closure of perforation of septum of nose NEC	314126005	Excision of pupillary membrane			427023009	Limited translocation of macula			438629002	High dose rate electronic brachytherapy
																11215007	Closed reduction of fracture of orbit, rim or wall	E09.1	Excision of lesion of external nose	14441000	Reduction of fracture of spine	C64.3	Destruction of lesion of iris									15593007	Cauterisation of pharynx	D02.9	Unspecified extirpation of lesion of external ear	21551002	Division of brain tissue	E03.5	Incision of septum of nose	314133005	Resuturing of trabeculectomy			427326007	Fixation of retina			438769009	Unifocalisation of pulmonary artery with cardiopulmonary bypass
																11228000	Dieffenbach operation for hip disarticulation	E09.2	Destruction of lesion of external nose NEC	14446005	Z-plasty of eyelid	C64.4	Biopsy of lesion of iris									15726007	Fistulisation of cerebral ventricle	D03	Plastic operations on external ear	21593001	Ophthalmodynamography	E03.6	Septoplasty of nose NEC	314233004	Second stage Dacron mesh keratoprosthesis			427387001	Internal tamponade of retina using oil			438816004	Radiolabelled technetium 99m antibody therapy
																11245005	Initial dilation of female urethra	E09.3	Suture of external nose	14449003	Incision of face	C64.6	Stretching of iris									15749009	Cerebral ventriculography, air contrast	D03.1	Reconstruction of external ear using graft	21596009	Repair of uveal hernia	E04.1	Submucous diathermy to turbinate of nose	314971001	Camera fundoscopy			427402009	Internal tamponade of retina using liquid			439939004	Endoscopic ultrasonography of bronchus
																11273007	Division of artery of lower limb	E09.5	Biopsy of lesion of external nose	14476003	Epididymorrhaphy	C65.2	Injection of bleb									15774007	Maxillary sinus endoscopy with removal of mucous membrane and polyps	D03.2	Reconstruction of external ear NEC	21608006	Destruction of cyst of iris	E04.3	Excision of lesion of turbinate of nose NEC	314972008	Indirect fundoscopy following mydriatic			427478009	Evaluation of retina			440466000	Single photon emission computed tomography of lung
																11278003	Kidney imaging with vascular flow and function study	E03.3	Biopsy of lesion of septum of nose	14480008	Incision of tarsal gland	C65.3	Revision of bleb NEC									15786005	Regional chemexfoliation of face	D03.3	Pinnaplasty	21622006	Dilation of bladder neck	E04.5	Biopsy of lesion of turbinate of nose	335636001	Extraction of primary membranous cataract by phacofragmentation			427952005	Destruction of lesion of retina by panretinal laser photocoagulation			441624004	Single photon emission computed tomography of ventilation of lung
																11304004	Delayed hypersensitivity skin test for diphtheria	E04.5	Biopsy of lesion of turbinate of nose	14484004	Division of vein of lower limb	C66	Extirpation of ciliary body									15883007	Incudostapediopexy with incus replacement	D03.4	Meatoplasty of external ear	21689000	Endoscopy of adrenal gland	E04.7	Surgical outfracture of turbinate of nose	336651000	Extraction of primary membranous cataract by mechanical fragmentation			428201003	Fixation of retina using mechanical tacks			441677009	Imaging of lung
																11310004	Breathing exercise, blow bottle	E04.6	Cauterisation of turbinate of nose	14538007	Obliteration of sacral meningocele	C66.1	Excision of ciliary body									15912005	Destruction of lesion of conjunctiva	D03.8	Other specified plastic operations on external ear	21756005	Repair of rectal fistula	E05.1	Cauterisation of internal nose	346742000	Suture of cornea with conjunctival flap			428435002	Retinopexy using cryotherapy			441783000	Conformal radiotherapy
																11315009	Neuroplasty of nerve of foot	E05.1	Cauterisation of internal nose	14545007	Obliteration of maxillary sinus	C66.2	Cauterisation of ciliary body									15915007	Destruction of lesion of retina by laser photocoagulation	D03.9	Unspecified plastic operations on external ear	21795006	Endoscopic brush biopsy of rectum	E05.3	Embolisation of artery of internal nose	359573007	Barkan operation with goniopuncture			428494000	Injection of filtering bleb following glaucoma surgery			441799006	Intensity modulated radiation therapy
																11319003	Control of postoperative haemorrhage of bladder	E05.3	Embolisation of artery of internal nose	14554005	Cryotherapy of brain	C66.3	Cryotherapy to ciliary body									15918009	Closure of vesicovaginal fistula by transvesical and vaginal approach	D06.1	Biopsy of lesion of external ear	21820000	Open reduction of orbital floor blowout fracture by transantral approach	E07	Other plastic operations on nose	359577008	Goniotomy with goniopuncture			428560004	Retinopexy using tissue adhesive			441959001	Anastomosis of pulmonary artery to subclavian artery
																11328002	Removal of foreign body from nose by incision	E08.1	Polypectomy of internal nose	14572004	Repair of ovary	C66.4	Laser photocoagulation of ciliary body									15979006	Endoscopy of heart	D06.2	Repair of lobe of external ear	21832001	Suture of laceration of diaphragm	E07.1	Correction of stenosis of nasal pyriform aperture	359851005	Excision of prominence of cornea in staphyloma			428822001	Photodynamic therapy of subretinal lesion			442203000	Single photon emission computed tomography of perfusion of lung
																11349001	Incision of abscess of lip	E12.1	Ligation of maxillary artery using sublabial approach	14573009	Endoscopy of epididymis	C66.5	Destruction of ciliary body NEC									16020002	Laryngeal function studies	D06.3	Repair of external ear NEC	21849008	Triple valve replacement	E07.8	Other specified other plastic operations on nose	359856000	Goniotomy without goniopuncture			428917000	Translocation of pigment epithelium of retina			442226007	Partial reinflation of lung
																11369006	Vestibuloplasty	E12.3	Irrigation of maxillary antrum using sublabial approach	14587009	Osteoplasty of humerus	C66.8	Other specified extirpation of ciliary body									16029001	Oesophagoscopy through artificial stoma	D06.4	Graft of skin to external ear	22074007	Excision of fistula of lacrimal gland	E07.9	Unspecified other plastic operations on nose	359858004	Barkan operation			429546007	Retinal vascular sheathotomy			442278005	Anastomosis of superior vena cava to pulmonary artery
																11377005	Direct laryngoscopy with excision of tumour	E12.4	Transantral neurectomy of vidian nerve using sublabial approach	14681002	Reimplantation of lung	C66.9	Unspecified extirpation of ciliary body									16068008	Repair of vesicosigmoidovaginal fistula	D06.5	Flap of skin to external ear	22094003	Linear proctotomy	E08.1	Polypectomy of internal nose	359948004	Cyclodiathermy			430110008	Fine needle aspiration biopsy of eye			442303003	Deflation of lung
																11401008	Dilation and curettage of uterus	E13.4	Biopsy of lesion of maxillary antrum	14727005	Closure of filtering bleb	C69.1	Reformation of anterior chamber of eye									16079003	Sauer-Bacon operation, abdominoperineal resection	D07.1	Irrigation of external auditory canal for removal of wax	22128006	Stapes mobilisation	E08.2	Extirpation of lesion of internal nose NEC	359951006	Cycloelectrolysis			438490000	Transluminal dilation of aqueous outflow canal			442877005	Percutaneous needle biopsy of lung using ultrasound guidance
																11466000	Caesarean section	E14.2	Intranasal ethmoidectomy	14769009	Tilt table test	C69.2	Paracentesis of anterior chamber of eye									16180003	Laryngotomy with removal of tumour	D08.1	Extirpation of lesion of external auditory canal	22132000	Chemexfoliation of face	E08.3	Correction of congenital atresia of choana	359957005	Photocoagulation of eye			439269000	Harvesting of conjunctiva for allograft			443145004	Single photon emission computed tomography with computed tomography of lung
																11519002	Repair of broncho-oesophageal fistula	E14.3	External ethmoidectomy	14776004	Diverticulectomy of kidney	C69.4	Irrigation of anterior chamber of eye									16191005	Crown repair	D08.2	Reconstruction of external auditory canal	22148004	Open biopsy of pleura	E08.7	Surgical reopening of anterior nares	360405005	Removal of foreign body of lens by incision			439490005	Insertion of subconjunctival retinal prosthesis receiver and pulse generator with vitrectomy			443237001	Single photon emission computed tomography with computed tomography of perfusion of lung
																11524004	Primary suture of ruptured ligament of ankle, collateral	E14.5	Bone flap to frontal sinus	14826006	Cystourethroscopy with insertion of radioactive substance	C71	Extracapsular extraction of lens									16256009	Intubation and decompression of intestine	D08.4	Incision of external auditory canal	22213003	Repair of inverted uterus by vaginal approach	E09.1	Excision of lesion of external nose	360411008	Capsulotomy of lens with removal of foreign body			439751005	Transluminal dilation of aqueous outflow canal using stent			443266003	Single photon emission computed tomography of ventilation and perfusion of lung
																11550000	Incision of vas deferens	E17.4	Lateral rhinotomy into nasal sinus NEC	14881004	Tonography with provocative tests	C71.1	Simple linear extraction of lens									16280008	Repair of stomach fistula	D08.5	Irrigation of external auditory canal NEC	22289008	Radiography of symphysis menti	E09.2	Destruction of lesion of external nose NEC	363096005	Division of eye structure			440578004	Photocoagulation of macular drusen			443386001	Single photon emission computed tomography with computed tomography of ventilation of lung
																11560009	Endoscopy of adenoid	E21.2	Pharyngoplasty using posterior pharyngeal flap	14935000	Ligation of intracranial varicose vein	C71.8	Other specified extracapsular extraction of lens									16299004	Pharyngeal biopsy	D10	Exenteration of mastoid air cells	22324003	Jejunectomy	E09.3	Suture of external nose	363115007	Exploration of eye			443891005	Injection of steroid into chalazion			443396005	Pneumonostomy with open drainage of abscess of lung using computed tomography guidance
																11570006	Biopsy of lip	E23.1	Open excision of lesion of pharynx	14970003	Transplantation of vulvar tissue	C71.9	Unspecified extracapsular extraction of lens									16306001	Ocular photography for medical evaluation and documentation, slit lamp photography	D10.1	Radical mastoidectomy NEC	22480005	Intracranial microdissection	E09.4	Shave of skin of nose	363255004	Paracentesis of eye			444247007	Photodynamic therapy of neovascular membrane of choroid			443810005	Limited thoracotomy and biopsy of lung
																11574002	Creation of endorectal ileal H-pouch with anastomosis to anus	E24.1	Endoscopic extirpation of lesion of nasopharynx	15015009	Excision of bronchus, wide sleeve	C72	Intracapsular extraction of lens									16316009	Incision of external ear	D10.2	Modified radical mastoidectomy	22489006	Manipulation of tissue of lips	E09.5	Biopsy of lesion of external nose	371345007	Laser iridotomy			445023004	Removal of penetrating foreign body from eye by incision			443989003	Bidirectional Glenn shunt procedure of left superior vena cava
																11592005	Spinal fusion of atlas-axis for pseudoarthrosis	E29.5	Laryngofissure and cordectomy of vocal cord	15043000	Adjustable suture technique during strabismus surgery	C72.1	Forceps extraction of lens									16337001	Complicated pyelotomy	D10.3	Cortical mastoidectomy	22491003	Fimbrioplasty	E09.6	Laser destruction of lesion of external nose	371346008	YAG laser iridotomy			445944001	Endodiathermy of vitreous body			444001009	Right Glenn shunt procedure
																11601004	Complicated seminal vesiculotomy	E30.8	Other specified open extirpation of lesion of larynx	15044006	Repair of bladder exstrophy	C72.2	Suction extraction of lens									16398009	Hypotympanotomy	D10.4	Simple mastoidectomy	22588001	Craniocervical spinal fusion for pseudoarthrosis	E09.7	Graft of skin to external nose	371348009	Argon laser iridotomy			446099001	Incision and drainage of retina			444034006	Bidirectional Glenn shunt procedure of right superior vena cava
																11608005	Open reduction of open shoulder dislocation with fracture of greater tuberosity	E30.9	Unspecified open extirpation of lesion of larynx	15050001	Laparoscopic biopsy of liver	C72.3	Cryoextraction of lens									16420009	Restoration, gold foil, one surface	D10.5	Excision of lesion of mastoid	22595005	Transplantation of tissue of oesophagus	E10.1	Biopsy of lesion of nose NEC	373355003	Destructive procedure of eye proper			446279000	Destruction of pterygium using laser			444178004	Left Glenn shunt procedure
																11617005	Implantation of outflow tract prosthesis in pulmonary valvuloplasty	E30	Open extirpation of lesion of larynx	15067008	Nephropexy	C72.8	Other specified intracapsular extraction of lens									16443000	Repair of lop ear	D10.6	Revision of mastoidectomy	22623003	Reconstruction of cornea	E11.4	Revision of fixtures for attachment of nasal prosthesis	373356002	Evisceration of eye proper			446490007	One stage extracapsular extraction of lens and insertion of prosthetic intraocular lens by inferior temporal route			444188003	Thoracoscopic wedge resection of lung
																11651009	Proximal phalangectomy for hammer toe	E30.1	Excision of lesion of larynx using thyrotomy as approach	15068003	Incision and drainage of submaxillary abscess, intraoral	C72.9	Unspecified intracapsular extraction of lens									16448009	Replacement of rectal tube	D10.8	Other specified exenteration of mastoid air cells	22673000	Incisional biopsy of oesophagus	E12.1	Ligation of maxillary artery using sublabial approach	373357006	Excision of lesion of eye proper			446507001	Excision of secondary membrane of anterior segment of eye			444811001	Radiofrequency ablation of lesion of lung using computed tomography guidance
																11665006	Incision of epididymis	E30.2	Excision of lesion of larynx using lateral pharyngotomy as approach	15081005	Pulmonary rehabilitation	C73	Incision of capsule of lens									16481005	Free soft dentoalveolar tissue graft procedure, including donor site	D10.9	Unspecified exenteration of mastoid air cells	22705003	Nasal endoscopy with removal of foreign body	E12.4	Transantral neurectomy of vidian nerve using sublabial approach	373358001	Suture of eye proper			446548003	Extraction of cataract and trabeculectomy			445232009	Boost radiation therapy
																11707008	Repair of fallopian tube	E30.3	Open destruction of lesion of larynx	15109006	Prefabricated resin crown	C73.1	Membranectomy of lens									16508004	Division of congenital web of pharynx	D12.1	Obliteration of mastoid	22709009	Reduction of fracture of larynx	E13.2	Excision of lesion of maxillary antrum	373359009	Surgical closure of eye structure			446565007	Implantation of intravitreal drug delivery system and removal of vitreous			446504008	Stereotactic destruction of lesion using gamma radiation
																11717003	Wedge osteotomy of clavicle	E31.1	Laryngotracheal reconstruction using cartilage graft	15134006	Osteoclasis of tibia	C73.2	Capsulotomy of anterior lens capsule									16511003	Donor keratectomy	D12.2	Atticotomy	22737002	Blepharectomy	E13.3	Intranasal antrostomy	385441004	Rodding of conjunctiva			446590009	One stage intracapsular extraction of lens by inferior temporal route and insertion of prosthetic intraocular lens			447704003	Single dose stereotactic radiosurgery using linear accelerator system
																11732005	Simple cystometrogram	E39.8	Other specified partial excision of trachea	15163009	Total arthroplasty of hip, low friction	C73.3	Capsulotomy of posterior lens capsule									16564004	Hartmann operation, rectal resection	D12.3	Biopsy of mastoid	22768003	Suture of retina for reattachment	E13.4	Biopsy of lesion of maxillary antrum	386607008	Iridotomy			446862000	One stage intracapsular extraction of lens with insertion of prosthetic intraocular lens			447751001	Endoscopic excision of polyp of bronchus
																11748006	Repair of atrial septal defect with prosthesis by open heart technique	E39.9	Unspecified partial excision of trachea	15180008	Manual reduction of closed supracondylar fracture of humerus	C73.4	Capsulotomy of lens NEC									16577008	Removal of foreign body of adenoid by incision	D12.4	Exploration of mastoid	22773009	Open curettage of bladder	E13.5	Closure of fistula between maxillary antrum and mouth	386608003	Sphincterotomy of iris			446938009	Biopsy of eye proper			447759004	Brachytherapy of breast
																11759002	Rhinoplasty augmentation with synthetic implant	E39	Partial excision of trachea	15183005	Aneurysmectomy of lower limb vein	C73.8	Other specified incision of capsule of lens									16593004	Destruction of benign facial lesions, first lesion	D12.7	Atticoantrostomy	22855000	Electrocautery of lesion of oesophagus	E13.6	Puncture of maxillary antrum	388285000	Incision and curettage of chalazion			447099007	Scraping of conjunctiva			447786004	Creation of anastomosis from ascending aorta to main pulmonary artery
																11812001	Reconstruction for recurrent dislocating patella with extensor realignment	E31.3	Division of stenosis of larynx and insertion of prosthesis into larynx	15213007	Truncal vagotomy	C73.9	Unspecified incision of capsule of lens									16638003	Closure of postauricular fistula of mastoid	D14	Repair of eardrum	22860001	Partial submucous laryngectomy	E13.7	Neurectomy of vidian nerve NEC	388289006	Curettage of chalazion			447219003	Cryoablation of retina			447788003	Creation of anastomosis from left subclavian artery to left pulmonary artery
																11819005	Ocular thermography	E33.4	Open biopsy of lesion of larynx	15224009	Intentional replantation with splinting	C74	Other extraction of lens									16658002	Repair of retina for retinal tear or defect by cryotherapy	D14.1	Tympanoplasty using graft	22891007	Radiography of teeth	E14.2	Intranasal ethmoidectomy	389149000	Schiotz tonometry			447304001	One stage extracapsular extraction of lens and insertion of prosthetic intraocular lens			447878005	Creation of anastomosis from aorta to pulmonary artery
																11878008	Excision of lesion of uterosacral ligament	E34.8	Other specified microtherapeutic endoscopic operations on larynx	15256002	Transmyocardial revascularisation by laser technique	C74.3	Mechanical lensectomy									16697005	Incision and drainage of submaxillary abscess, extraoral	D14.3	Revision of tympanoplasty	22895003	Adjustment of lid position	E14.3	External ethmoidectomy	389150000	Non-contact tonometry			447429008	Excision of secondary membrane of anterior segment of eye by pars plana approach			447879002	Creation of anastomosis from ascending aorta to right pulmonary artery
																11883000	Arthrodesis of metacarpophalangeal joint with internal fixation	E34.3	Microtherapeutic endoscopic destruction of lesion of larynx NEC	15257006	Lobectomy of liver with partial excision of adjacent lobes	C74.8	Other specified other extraction of lens									16765001	Excision of lesion of auricle of ear, radical	D14.4	Combined approach tympanoplasty	22953008	Repair of heart	E14.4	Transantral ethmoidectomy	389151001	Perkins applanation tonometry			447479006	Excision of secondary anterior segment membrane by transcleral approach			447912004	Fractionated dose stereotactic radiosurgery using linear accelerator system
																11895000	Tracer study of eye	E34.2	Microtherapeutic endoscopic resection of lesion of larynx NEC	15291005	Left ventricular recording	C74.9	Unspecified other extraction of lens									16841009	Removal of impacted tooth, completely bony	D14.8	Other specified repair of eardrum	22997007	Repair of oesophagus	E14.6	Trephine of frontal sinus	389152008	Goldmann applanation tonometry			450698009	Repair of retina			447950005	Creation of anastomosis from ascending aorta to left pulmonary artery
																11912002	Scraping of trachoma follicles	E34.9	Unspecified microtherapeutic endoscopic operations on larynx	15306005	Electrocoagulation of ovary	C75.2	Revision of prosthetic replacement for lens									16860002	Vestibular function test with observation and evaluation by physician	D14.9	Unspecified repair of eardrum	22998002	Digital examination of colostomy stoma	E15.2	Puncture of sphenoid sinus	389153003	Indirect gonioscopy			700070005	Optical coherence tomography of retina			447958003	Creation of anastomosis from right subclavian artery to right pulmonary artery
																11922008	Osteoplasty of femur, lengthening	E34	Microtherapeutic endoscopic operations on larynx	15309003	Coating of aneurysm of brain	C77.1	Capsulectomy									16881002	Obliteration of caliceal diverticulum	D15.1	Myringotomy with insertion of ventilation tube through tympanic membrane	23054008	Maxillary sinus endoscopy with removal of foreign body	E15.3	Repair of sphenoidal sinus	389154009	Indentation gonioscopy			700373001	Repair of hole of macula lutea			447975009	Sleeve resection of bronchus and anastomosis
																11933006	Repair of atrial heart septum in total repair of tetralogy of Fallot	E34.1	Microtherapeutic endoscopic extirpation of lesion of larynx using laser	15334003	Drilling of femoral head	C77.3	Biopsy of lesion of lens									16910009	Oral contrast cholecystography	D15.2	Suction clearance of middle ear	23084000	Revision of exenteration of cavity of orbit	E15.4	Excision of lesion of sphenoid sinus	389155005	Direct gonioscopy			708857001	Laser goniopuncture			448020002	Creation of shunt from aorta to pulmonary artery using interposition tube prosthesis
																11954004	Repair of liver	E35.2	Endoscopic resection of lesion of larynx	15365007	Excision of haematocele of tunica vaginalis	C79.1	Vitrectomy using anterior approach									16938001	Reconstruction of eye socket	D15.3	Incision of ear drum NEC	23121008	Destruction of lesion of rectum by electrocoagulation	E17.1	Excision of nasal sinus NEC	390852004	Digital retinal screening			709085009	Repair of retina for retinal detachment using diode laser			448137007	Brachytherapy using radioiodine
																11964008	Internal fixation of femur without fracture reduction	E35.3	Endoscopic destruction of lesion of larynx	15366008	Ciliectomy of ciliary body	C79.2	Vitrectomy using pars plana approach									16942003	Probing of lacrimal canaliculi with irrigation	D16	Reconstruction of ossicular chain	23140002	Loop electrosurgical excision procedure of cervix	E17.2	Excision of lesion of nasal sinus NEC	391999003	Confocal scanning laser ophthalmoscopy			709088006	Repair of retina for retinal detachment using indirect binocular laser ophthalmoscope			448167001	Intraluminal brachytherapy of rectum
																11971003	Pulmonary ventilation-perfusion study by radioactive krypton	E37.9	Unspecified diagnostic microendoscopic examination of larynx	15372008	Revision of skin graft	C79.5	Internal tamponade of retina using gas									17041004	Incision of appendix	D16.8	Other specified reconstruction of ossicular chain	23143000	Coagulation or electrocoagulation of inner ear	E17.3	Biopsy of lesion of nasal sinus NEC	392005004	Scanning laser polarimetry			722161008	Diabetic retinal eye exam			448168006	Intracavitary brachytherapy of nasopharynx
																11972005	Incision of nerve	E37	Diagnostic microendoscopic examination of larynx	15449005	Glenoplasty for recurrent dislocation of shoulder	C79.6	Internal tamponade of retina using liquid									17049002	Diverticulectomy of oesophagus by thoracic approach	D16.9	Unspecified reconstruction of ossicular chain	23162002	Electroencephalogram awake and asleep with stimulation	E17.4	Lateral rhinotomy into nasal sinus NEC	392028003	Selective laser trabeculoplasty			736531000	Repair of laceration of cornea			448287006	Excision of polyp of bronchus
																11995001	Suture of salivary gland	E39.1	Open excision of lesion of trachea	15461002	Percutaneous core needle biopsy of liver	C80.1	Peel of epiretinal fibroglial membrane									17073005	Aortocoronary artery bypass graft with vein graft	D17.1	Stapedectomy	23167008	Oesophagotomy by thoracic approach	E19	Excision of pharynx	392338001	Indentation tonometry			763097008	Repair of penetrating eye injury			448288001	Targeted radionuclide therapy
																12012002	Partial excision of vertebra of thoracic region	E40.2	Reconstruction of trachea using graft	15465006	Excision of varicocele by abdominal approach	C80.2	Peel of internal limiting membrane									17179006	Refractive keratoplasty	D17.2	Revision of stapedectomy	23183008	Excision of lingual torus	E19.1	Total pharyngectomy	397110008	Keratectomy for pterygium			773335005	Epiretinal brachytherapy with vitrectomy			448294009	External radiation therapy using superficial radiation
																12038002	Incision of endocardium	E42.2	Cricothyroidostomy	15480000	Incision of septum of anus	C80.3	Delamination of epiretinal fibrovascular membrane									17197003	Repair of cervicosigmoidal fistula	D19	Extirpation of lesion of middle ear	23199002	Root amputation, per root	E19.2	Partial pharyngectomy	397112000	Simple excision of pterygium			785830001	Transplant of cornea of right eye			448385000	Megavoltage radiation therapy using photons
																12047005	Colporrhaphy for repair of enterocele	E43.5	Closure of tracheocutaneous fistula	15491007	Open excisional biopsy of bladder	C80.4	Segmentation of epiretinal fibrovascular membrane									17200002	Ventricular shunt to nasopharynx	D19.1	Excision of lesion of middle ear	23235002	Grafting of auricle of ear	E19.8	Other specified excision of pharynx	397276001	Objective refraction			785831002	Transplant of cornea of left eye			448461009	Stereotactic radiation therapy using megavoltage radiation
																12054004	Extensive destruction of lesion of vulva	E43.1	Open destruction of lesion of trachea	15493005	Excision of ectopic bone tissue from muscle	C80.6	Removal of subretinal membrane NEC									17203000	Total hepatectomy	D19.2	Destruction of lesion of middle ear	23258004	Replacement of laryngeal stent	E19.9	Unspecified excision of pharynx	397277005	Subjective refraction			789687002	Scleral depression			448467008	Interstitial brachytherapy using caesium needle
																12065009	Monitoring of coronary blood flow	E43.3	Tracheopexy	15516003	Full thickness skin transplantation with tube and pedicle	C81.8	Other specified photocoagulation of retina for detachment									17208009	Open reduction of alveolar fracture of mandible	D19.8	Other specified extirpation of lesion of middle ear	23379002	Cyclotomy	E20.1	Total adenoidectomy	397278000	Cycloplegic refraction			838278005	Assessment using eye tracking technology			448523009	Endoscopic ultrasonography of lung
																12072005	Maxillectomy with orbital exenteration	E43.4	Open biopsy of lesion of trachea	15541005	Graft of skin to skin of trunk	C81.9	Unspecified photocoagulation of retina for detachment									17228008	Advancement of leaflet of heart valve	D19.9	Unspecified extirpation of lesion of middle ear	23391006	Resection of lesion of palate, extensive	E20.2	Biopsy of adenoid	397279008	Binocular balancing			879785009	Mechanical dilatation of pupil			448538005	Harvesting of lobe of lung from donor
																12077004	Reduction of fracture of fibula with internal fixation	E44.3	Open biopsy of lesion of carina	15593007	Cauterisation of pharynx	C82	Destruction of lesion of retina									17238003	Right ventricular resection for infundibular stenosis with commissurotomy	D20.1	Biopsy of lesion of middle ear	23399008	Vestibular rehabilitation	E20.4	Suction diathermy adenoidectomy	397313004	Limbal relaxing incision			880069007	Diamond burr superficial keratectomy			448552007	Interstitial brachytherapy using gold grain
																12093008	Excisional biopsy of orbit	E46.8	Other specified partial extirpation of bronchus	15617002	Ligation of varicose vein of lower limb	C82.1	Cauterisation of lesion of retina									17245003	Repair of ectropion by suture	D22	Operations on eustachian canal	23404005	Diathermy of nasal turbinates	E21	Repair of pharynx	397516006	Photorefractive keratoplasty			880071007	Thermal pulsation treatment of meibomian gland			448608009	Intracavitary brachytherapy of female genital tract
																12099007	Millin-Read operation for urethrovesical suspension	E46.9	Unspecified partial extirpation of bronchus	15726007	Fistulisation of cerebral ventricle	C82.2	Cryotherapy to lesion of retina									17286005	Revision of spinal neurostimulator electrodes	D22.1	Graft to eustachian canal	23411009	Maxillary antrectomy	E21.1	Pharyngoplasty using posterior pharyngeal implant	397517002	Conductive keratoplasty			1004036000	Removal of filament of anterior surface of cornea			448766000	CT angiography of pulmonary artery, abdominal artery and pelvic artery with contrast
																12113005	Scleral buckling with vitrectomy	E46	Partial extirpation of bronchus	15749009	Cerebral ventriculography, air contrast	C82.3	External beam radiotherapy to lesion of retina									17314000	Narrowing of palpebral fissure	D22.3	Insufflation of eustachian canal	23478009	Intra-abdominal manipulation of small intestine	E21.4	Plastic repair of pharynx NEC	397520005	Optical pachymetry			1004086006	Meibography			448791000	Bronchoscopic cryotherapy of neoplasm of lung
																12125008	Vaginal biopsy	E46.4	Open destruction of lesion of bronchus	15759005	Dorsal slitting of prepuce	C82.5	Panretinal laser photocoagulation to lesion of retina									17358000	Endoscopic segmental excision and ligation of bilateral fallopian tubes	D22.8	Other specified operations on eustachian canal	23575009	Local destruction of ovary	E21.8	Other specified repair of pharynx	397521009	Ultrasound biomicroscopy			1156643002	Endolaser photocoagulation of retina			448797001	Bidirectional superior cavopulmonary anastomosis
																12126009	Resection of ulna	E48.1	Fibreoptic endoscopic snare resection of lesion of lower respiratory tract	15786005	Regional chemexfoliation of face	C82.6	Laser photocoagulation to lesion of retina NEC									17375006	Ultrasonic guidance for renal pelvis aspiration	D22.9	Unspecified operations on eustachian canal	23580000	Hemisection of tooth	E21.9	Unspecified repair of pharynx	397523007	Keratoscopy			1186897008	Endoscopic laser cyclophotocoagulation of ciliary body			448987004	Intraluminal brachytherapy of biliary tract
																12132004	Langenbeck operation, cleft palate repair	E48.2	Fibreoptic endoscopic laser destruction of lesion of lower respiratory tract	15791006	Lord operation orchiopexy	C82.8	Other specified destruction of lesion of retina									17432004	Dilation of urethrovesical junction	D24.4	Neurectomy of cochlea	23598001	Discission of vitreous strands by posterior approach	E23.1	Open excision of lesion of pharynx	397524001	Retinoscopy			1187011002	Reformation of anterior chamber by injection			449113004	Anastomosis of superior vena cava to pulmonary artery and reconstruction of right ventricular outlfow tract
																12135002	Radical resection of tumour of soft tissue of ankle area	E48.3	Fibreoptic endoscopic destruction of lesion of lower respiratory tract NEC	15912005	Destruction of lesion of conjunctiva	C82.9	Unspecified destruction of lesion of retina									17434003	Reconstruction of nose, total with forehead flap	D24.5	Transtympanic electrocochleography	23638006	Electrocardiogram with maximal exercise test	E24.1	Endoscopic extirpation of lesion of nasopharynx	397537003	Laser cycloablation			1222582007	PTK - phototherapeutic keratectomy			449155008	Intraluminal brachytherapy of oesophagus
[truncated: 18,265 more rows]
[truncated: 30 more columns]

## Sheet: Benchmark lists
A Appendix			B Cataract			C Glaucoma			D Lung			E Colorectal
OPCS4 code	OPCS4 description	Category	OPCS4 code	OPCS4 description	Category	OPCS4 code	OPCS4 description	Category	OPCS4 code	OPCS4 description	Category	OPCS4 code	OPCS4 description	Category
[truncated: 480 more rows]
